# Supplementary material for: Identifying a suitable model for predicting hourly pollutant concentrations by using low-cost microstation data and machine learning
Source: Sci Rep. 2022 Nov 19;12:19949. doi: 10.1038/s41598-022-24470-5 (PMC9675857; doi:10.1038/s41598-022-24470-5)
Supplement: Supplementary file 1 — Supplementary Information. [file 41598_2022_24470_MOESM1_ESM.csv]

UTC_time	station_id	PM2.5	PM10	AQI	SO2	NO2	O3	CO
2018/1/1 0:00	aotizhongxin_aq	63	126	88	13	75	3	1.4
2018/1/1 1:00	aotizhongxin_aq	37	77	64	10	65	2	1.1
2018/1/1 2:00	aotizhongxin_aq	41	74	62	10	67	2	1.2
2018/1/1 3:00	aotizhongxin_aq	43	83	67	10	66	2	1.3
2018/1/1 4:00	aotizhongxin_aq	33	68	59	9	64	2	1.1
2018/1/1 5:00	aotizhongxin_aq	36	69	60	9	59	3	1
2018/1/1 6:00	aotizhongxin_aq	17	38	38	5	41	12	0.7
2018/1/1 7:00	aotizhongxin_aq	16	35	35	5	45	10	0.7
2018/1/1 8:00	aotizhongxin_aq	14	33	33	5	42	13	0.6
2018/1/1 9:00	aotizhongxin_aq	13	28	28	6	31	25	0.5
2018/1/1 10:00	aotizhongxin_aq	10	29	29	6	26	32	0.5
2018/1/1 11:00	aotizhongxin_aq	11	33	33	4	20	39	0.5
2018/1/1 12:00	aotizhongxin_aq	11	17	17	4	15	46	0.4
2018/1/1 13:00	aotizhongxin_aq	11	13	16	4	12	52	0.4
2018/1/1 14:00	aotizhongxin_aq	14	19	20	5	19	49	0.5
2018/1/1 15:00	aotizhongxin_aq	13	26	26	7	28	44	0.5
2018/1/1 16:00	aotizhongxin_aq	19	48	48	10	31	39	0.7
2018/1/1 17:00	aotizhongxin_aq	36	67	59	13	52	22	1.1
2018/1/1 18:00	aotizhongxin_aq	58	98	79	22	75	4	2.1
2018/1/1 19:00	aotizhongxin_aq	72	139	96	24.1668	80	2	2.7
2018/1/1 20:00	aotizhongxin_aq	77	154	103	22.0001	81	3	1.81677
2018/1/1 21:00	aotizhongxin_aq	66	153	102	22.1668	69	4	2.5
2018/1/1 22:00	aotizhongxin_aq	57	130	90	20	63	3	1.7
2018/1/1 23:00	aotizhongxin_aq	43	84	67	8	45	13	0.8
2018/1/2 0:00	aotizhongxin_aq	31	58	54	6	40	17	0.7
2018/1/2 1:00	aotizhongxin_aq	31	55	53	5	41	14	0.7
2018/1/2 2:00	aotizhongxin_aq	34	53	52	5	54	4	0.9
2018/1/2 3:00	aotizhongxin_aq	41	67	59	6	60	2	1.1
2018/1/2 4:00	aotizhongxin_aq	45	83	67	7	60	4.33343	1.3
2018/1/2 5:00	aotizhongxin_aq	57	96	78	17	69	2	2.1
2018/1/2 6:00	aotizhongxin_aq	66	122	89	10.6668	66	2	1.38343
2018/1/2 7:00	aotizhongxin_aq	50	94	72	14	57	2	1.6
2018/1/2 8:00	aotizhongxin_aq	31	60	55	11	51	2	1.1
2018/1/2 9:00	aotizhongxin_aq	30	53	52	9	47	8	1.1
2018/1/2 10:00	aotizhongxin_aq	26	45	45	9	36	19	1
2018/1/2 11:00	aotizhongxin_aq	18	41	41	6	28	31	0.7
2018/1/2 12:00	aotizhongxin_aq	16	31	31	7	24	39	0.6
2018/1/2 13:00	aotizhongxin_aq	25	45	45	9	29	37	0.8
2018/1/2 14:00	aotizhongxin_aq	21	47	47	8	20	47	0.6
2018/1/2 15:00	aotizhongxin_aq	15	51	51	6	17	51	0.4
2018/1/2 16:00	aotizhongxin_aq	11	48	48	5	17	51	0.4
2018/1/2 17:00	aotizhongxin_aq	15	39	39	5	22	46	0.4
2018/1/2 18:00	aotizhongxin_aq	10	43	43	4	30	37	0.4
2018/1/2 19:00	aotizhongxin_aq	14	48	48	6	34	34	0.5
2018/1/2 20:00	aotizhongxin_aq	10	39	39	3	24	45	0.4
2018/1/2 21:00	aotizhongxin_aq	6	22	22	2	15	55	0.3
2018/1/2 22:00	aotizhongxin_aq	4	21	21	2	14	55	0.3
2018/1/2 23:00	aotizhongxin_aq	3	31	31	2	11	55	0.3
2018/1/3 0:00	aotizhongxin_aq	4	19	19	2	12	52	0.3
2018/1/3 1:00	aotizhongxin_aq	7	19	19	2	16	47	0.3
2018/1/3 2:00	aotizhongxin_aq	10	29	29	5	27	35	0.4
2018/1/3 3:00	aotizhongxin_aq	6	28	28	4	20	42	0.3
2018/1/3 4:00	aotizhongxin_aq	7	27	27	5	19	43	0.3
2018/1/3 5:00	aotizhongxin_aq	6	21	21	6	22	38	0.4
2018/1/3 6:00	aotizhongxin_aq	9	19	19	6	21	38	0.4
2018/1/3 7:00	aotizhongxin_aq	12	23	23	8	25	34	0.5
2018/1/3 8:00	aotizhongxin_aq	9	23	23	7	22	36	0.4
2018/1/3 9:00	aotizhongxin_aq	8	33	33	5	18	41	0.4
2018/1/3 10:00	aotizhongxin_aq	10	40	40	6	13	47	0.4
2018/1/3 11:00	aotizhongxin_aq	10	52	51	6	10	52	0.4
2018/1/3 12:00	aotizhongxin_aq	13	36.5001	56	6	9	54	0.4
2018/1/3 13:00	aotizhongxin_aq	12	36	36	5	11	53	0.4
2018/1/3 14:00	aotizhongxin_aq	12	30	30	4	9	56	0.3
2018/1/3 15:00	aotizhongxin_aq	10	28	28	4	9	57	0.3
2018/1/3 16:00	aotizhongxin_aq	4	27	27	5	12	55	0.3
2018/1/3 17:00	aotizhongxin_aq	14	28	28	5	20	46	0.4
2018/1/3 18:00	aotizhongxin_aq	17	37	37	7	34	32	0.5
2018/1/3 19:00	aotizhongxin_aq	16	35	35	6	37	28	0.5
2018/1/3 20:00	aotizhongxin_aq	16	34	34	9	35	28	0.5
2018/1/3 21:00	aotizhongxin_aq	19	39	39	9	34	27	0.5
2018/1/3 22:00	aotizhongxin_aq	19	43	43	10	28	30	0.6
2018/1/3 23:00	aotizhongxin_aq	16	33	33	8	18	43	0.5
2018/1/4 0:00	aotizhongxin_aq	10	28	28	7	16	46	0.4
2018/1/4 1:00	aotizhongxin_aq	11	22	22	5	16	46	0.4
2018/1/4 2:00	aotizhongxin_aq	10	26	26	3	31	30	0.4
2018/1/4 3:00	aotizhongxin_aq	10	31	31	2	29	31	0.3
2018/1/4 4:00	aotizhongxin_aq	9	27	27	2	30	36.1668	0.3
2018/1/4 5:00	aotizhongxin_aq	9	18	18	2	25	35	0.3
2018/1/4 6:00	aotizhongxin_aq	7	22	22	2	23	38	0.3
2018/1/4 7:00	aotizhongxin_aq	6	20	20	2	24	37	0.3
2018/1/4 8:00	aotizhongxin_aq	10	22	22	2	27	34	0.4
2018/1/4 9:00	aotizhongxin_aq	9	30	30	3	27	34	0.5
2018/1/4 10:00	aotizhongxin_aq	12	32	32	3	25	37	0.5
2018/1/4 11:00	aotizhongxin_aq	12	27	27	2	22	41	0.4
2018/1/4 12:00	aotizhongxin_aq	12	24	24	2	18	46	0.4
2018/1/4 13:00	aotizhongxin_aq	7	19	19	2	17	49	0.4
2018/1/4 14:00	aotizhongxin_aq	8	20	20	2	21	46	0.4
2018/1/4 15:00	aotizhongxin_aq	11	24	24	4	24	43	0.4
2018/1/4 16:00	aotizhongxin_aq	13	27	27	3	33	34	0.5
2018/1/4 17:00	aotizhongxin_aq	15	30	30	4	35	31	0.5
2018/1/4 18:00	aotizhongxin_aq	19	32	32	5.7518	32.0425	34.652	0.546082
2018/1/4 19:00	aotizhongxin_aq	17	38	38	5.73254	33.5442	33.797	0.556796
2018/1/4 20:00	aotizhongxin_aq	21	42	42	5.69915	34.8012	33.1662	0.573812
2018/1/4 21:00	aotizhongxin_aq	22	51	51	5.62305	36.0832	32.6492	0.592832
2018/1/4 22:00	aotizhongxin_aq	25	66	58	5.56962	37.3115	32.2625	0.623699
2018/1/4 23:00	aotizhongxin_aq	30	80	65	5.7791	38.543	31.8246	0.636603
2018/1/5 0:00	aotizhongxin_aq	29	72	61	5.74823	39.5756	31.2763	0.638621
2018/1/5 1:00	aotizhongxin_aq	33	82	66	5.65115	39.5283	31.457	0.634584
2018/1/5 2:00	aotizhongxin_aq	32	72	61	5.58351	40.3921	30.8082	0.631411
2018/1/5 3:00	aotizhongxin_aq	35	82	66	5.5801	40.6178	30.7254	0.629045
2018/1/5 4:00	aotizhongxin_aq	32	82	66	5.61514	40.4998	30.6461	0.628075
2018/1/5 5:00	aotizhongxin_aq	38	83	67	5.65889	40.3271	30.6245	0.628358
2018/1/5 6:00	aotizhongxin_aq	50	94	72	5.71198	40.3112	30.856	0.629939
2018/1/5 7:00	aotizhongxin_aq	50	102	76	5.75313	40.438	30.9334	0.632908
2018/1/5 8:00	aotizhongxin_aq	25	51	51	6	59	7	0.9
2018/1/5 9:00	aotizhongxin_aq	20	41	41	8	46	16	0.9
2018/1/5 10:00	aotizhongxin_aq	24	41	41	8	44	20	1
2018/1/5 11:00	aotizhongxin_aq	29	50	50	10	44	25	1
2018/1/5 12:00	aotizhongxin_aq	23	35	35	12	30	40	0.8
2018/1/5 13:00	aotizhongxin_aq	18	28	28	9	20	52	0.716767
2018/1/5 14:00	aotizhongxin_aq	16	30	30	8	21	56	0.5
2018/1/5 15:00	aotizhongxin_aq	19	38	38	8	28	50	0.5
2018/1/5 16:00	aotizhongxin_aq	19	45	45	8	36	43	0.5
2018/1/5 17:00	aotizhongxin_aq	23	52	51	8	52	28	0.6
2018/1/5 18:00	aotizhongxin_aq	24	52	51	8	77	2	0.8
2018/1/5 19:00	aotizhongxin_aq	17	57	54	7	81	7	0.9
2018/1/5 20:00	aotizhongxin_aq	19	69	60	6	80	8	1.1
2018/1/5 21:00	aotizhongxin_aq	38	76	63	7	83	9	1.2
2018/1/5 22:00	aotizhongxin_aq	43	93	72	8	84	10	0.9501
2018/1/5 23:00	aotizhongxin_aq	41	86	68	6.83343	82	9	1.2
2018/1/6 0:00	aotizhongxin_aq	21	45	45	9	68	17	0.8
2018/1/6 1:00	aotizhongxin_aq	8	17	17	6	28	47	0.5
2018/1/6 2:00	aotizhongxin_aq	13	31	31	5	59	18	0.5
2018/1/6 3:00	aotizhongxin_aq	11	31	31	5	52	19	0.5
2018/1/6 4:00	aotizhongxin_aq	7	23	23	5	36	32.5001	0.4
2018/1/6 5:00	aotizhongxin_aq	8	19	19	5	34	36	0.4
2018/1/6 6:00	aotizhongxin_aq	5	13	16	5	32	38	0.4
2018/1/6 7:00	aotizhongxin_aq	7	16	17	4	33	37	0.4
2018/1/6 8:00	aotizhongxin_aq	8	19	19	4	27	41	0.4
2018/1/6 9:00	aotizhongxin_aq	7	23	23	4	33	38	0.4
2018/1/6 10:00	aotizhongxin_aq	11	28	28	4	28	42	0.5
2018/1/6 11:00	aotizhongxin_aq	9	30	30	4	25	47	0.5
2018/1/6 12:00	aotizhongxin_aq	12	25	25	4	23	51	0.4
2018/1/6 13:00	aotizhongxin_aq	12	24	24	5	22	53	0.4
2018/1/6 14:00	aotizhongxin_aq	9	17	19	3	16	60	0.3
2018/1/6 15:00	aotizhongxin_aq	8	19	19	3	17	62	0.3
2018/1/6 16:00	aotizhongxin_aq	6	18	19	2	19	61	0.3
2018/1/6 17:00	aotizhongxin_aq	8	19	19	2	30	50	0.3
2018/1/6 18:00	aotizhongxin_aq	5	26	26	2	44	36	0.5
2018/1/6 19:00	aotizhongxin_aq	14	36	36	2	62	23	0.6
2018/1/6 20:00	aotizhongxin_aq	18	43	43	4	76	11	0.7
2018/1/6 21:00	aotizhongxin_aq	26	51	51	6	82	9	0.8
2018/1/6 22:00	aotizhongxin_aq	29	55	53	6	79	9	0.8
2018/1/6 23:00	aotizhongxin_aq	41	68	59	7	77	12	0.8
2018/1/7 0:00	aotizhongxin_aq	49	76	68	8	82	11	0.8
2018/1/7 1:00	aotizhongxin_aq	61	88	83	11	83	13	1
2018/1/7 2:00	aotizhongxin_aq	54	96	74	33	91	15	2.2
2018/1/7 3:00	aotizhongxin_aq	68	114	91	22.1668	93	15	2.6
2018/1/7 4:00	aotizhongxin_aq	56	96	76	27	93	13	2.1
2018/1/7 5:00	aotizhongxin_aq	57	91	78	26	88	13	2.1
2018/1/7 6:00	aotizhongxin_aq	56	87	76	28	80	13	2.1
2018/1/7 7:00	aotizhongxin_aq	53	84	73	22	75	12	1.7
2018/1/7 8:00	aotizhongxin_aq	47	67	65	16	72	11	1.2
2018/1/7 9:00	aotizhongxin_aq	42	67	59	19	65	15	1.1
2018/1/7 10:00	aotizhongxin_aq	44	69	61	22	61	19	1.2
2018/1/7 11:00	aotizhongxin_aq	53	76	73	20	66	19	1.3
2018/1/7 12:00	aotizhongxin_aq	48	67	66	17	52	28	1.1
2018/1/7 13:00	aotizhongxin_aq	44	53	61	14	34	37	0.8501
2018/1/7 14:00	aotizhongxin_aq	34	42	49	11	22	45	0.6
2018/1/7 15:00	aotizhongxin_aq	20	37	37	8	19	49	0.5
2018/1/7 16:00	aotizhongxin_aq	19	32	32	7	22	51	0.4
2018/1/7 17:00	aotizhongxin_aq	20	39	39	7	23	53	0.4
2018/1/7 18:00	aotizhongxin_aq	26	48	48	8	20	56	0.5
2018/1/7 19:00	aotizhongxin_aq	25	65	58	7	17	57	0.4
2018/1/7 20:00	aotizhongxin_aq	20	36	36	6	19	54	0.4
2018/1/7 21:00	aotizhongxin_aq	20	31	31	6	19	52	0.4
2018/1/7 22:00	aotizhongxin_aq	18	29	29	6	20	50	0.4
2018/1/7 23:00	aotizhongxin_aq	13	29	29	5	17	51	0.4
2018/1/8 0:00	aotizhongxin_aq	13	32	32	5	22	47	0.3
2018/1/8 1:00	aotizhongxin_aq	15	34	34	5	26	43	0.3
2018/1/8 2:00	aotizhongxin_aq	24	47	47	6	26	42	0.4
2018/1/8 3:00	aotizhongxin_aq	16	38	38	6	22	45	0.3
2018/1/8 4:00	aotizhongxin_aq	17	31	31	6	18	48.5001	0.3
2018/1/8 5:00	aotizhongxin_aq	20	48	48	7	14	56	0.3
2018/1/8 6:00	aotizhongxin_aq	26	59	55	9	16	53	0.4
2018/1/8 7:00	aotizhongxin_aq	22	62	56	8	17	52	0.4
2018/1/8 8:00	aotizhongxin_aq	19	53	52	7	19	50	0.4
2018/1/8 9:00	aotizhongxin_aq	15	65	58	8	14	54	0.3
2018/1/8 10:00	aotizhongxin_aq	14	61	56	5	11	58	0.3
2018/1/8 11:00	aotizhongxin_aq	10	51	51	4	9	60	0.2
2018/1/8 12:00	aotizhongxin_aq	9	79	65	3	8	61	0.2
2018/1/8 13:00	aotizhongxin_aq	11	122	86	2	7	61	0.2
2018/1/8 14:00	aotizhongxin_aq	12	106	111	2	6	60	0.2
2018/1/8 15:00	aotizhongxin_aq	10	160	105	2	6	60	0.2
2018/1/8 16:00	aotizhongxin_aq	8	135	93	2	6	61	0.1
2018/1/8 17:00	aotizhongxin_aq	10	89	70	2	8	59	0.1
2018/1/8 18:00	aotizhongxin_aq	4	60	55	2	12	55	0.2
2018/1/8 19:00	aotizhongxin_aq	7	57	54	2	12	55	0.2
2018/1/8 20:00	aotizhongxin_aq	7	53	52	2	12	54	0.2
2018/1/8 21:00	aotizhongxin_aq	8	55	53	3	11	54	0.2
2018/1/8 22:00	aotizhongxin_aq	5	40	40	2	11	54	0.2
2018/1/8 23:00	aotizhongxin_aq	5	28	28	2	10	54	0.2
2018/1/9 0:00	aotizhongxin_aq	5	28	28	3	13	51	0.2
2018/1/9 1:00	aotizhongxin_aq	6	26	26	3	10	52	0.2
2018/1/9 2:00	aotizhongxin_aq	4	24	24	3	9	53	0.2
2018/1/9 3:00	aotizhongxin_aq	3	16	16	2	10	52	0.2
2018/1/9 4:00	aotizhongxin_aq	4	13	17	2	9	55	0.2
2018/1/9 5:00	aotizhongxin_aq	3	11	17	2	10	54	0.2
2018/1/9 6:00	aotizhongxin_aq	6	17	17	2	11	54	0.2
2018/1/9 7:00	aotizhongxin_aq	7	31	31	3	13	54	0.2
2018/1/9 8:00	aotizhongxin_aq	7	34	34	3	14	54	0.2
2018/1/9 9:00	aotizhongxin_aq	8	62	56	4	9	58	0.216767
2018/1/9 10:00	aotizhongxin_aq	11	59	55	4	7	63	0.218705
2018/1/9 11:00	aotizhongxin_aq	8	52	51	3	7	64	0.2
2018/1/9 12:00	aotizhongxin_aq	7	47	47	2	5	66	0.2
2018/1/9 13:00	aotizhongxin_aq	9	49	49	2	5	64	0.216767
2018/1/9 14:00	aotizhongxin_aq	7	60	55	2	5	64	0.2
2018/1/9 15:00	aotizhongxin_aq	5.66677	67	59	2	5	64	0.2
2018/1/9 16:00	aotizhongxin_aq	4	39	39	2	4	64	0.2
2018/1/9 17:00	aotizhongxin_aq	4	43	43	2	6	62	0.2
2018/1/9 18:00	aotizhongxin_aq	3	35	35	2	10	57	0.2
2018/1/9 19:00	aotizhongxin_aq	7	29	29	2	9	57	0.2
2018/1/9 20:00	aotizhongxin_aq	3	29	29	3	13	54	0.2
2018/1/9 21:00	aotizhongxin_aq	3	26	26	2	10	57	0.2
2018/1/9 22:00	aotizhongxin_aq	3	40	40	2	7	60	0.2
2018/1/9 23:00	aotizhongxin_aq	6	35	35	2	7	59	0.2
2018/1/10 0:00	aotizhongxin_aq	5	35	35	2	9	57	0.2
2018/1/10 1:00	aotizhongxin_aq	4	29	29	2	11	55	0.2
2018/1/10 2:00	aotizhongxin_aq	6	24	24	2	12	53	0.2
2018/1/10 3:00	aotizhongxin_aq	3	24	24	2	11	54	0.2
2018/1/10 4:00	aotizhongxin_aq	4	19	19	2	11	52.0001	0.2
2018/1/10 5:00	aotizhongxin_aq	3	18	18	2	15	51	0.2
2018/1/10 6:00	aotizhongxin_aq	4	16	16	2	14	52	0.2
2018/1/10 7:00	aotizhongxin_aq	4	17	17	5	20	47	0.3
2018/1/10 8:00	aotizhongxin_aq	5	17	17	4	20	47	0.3
2018/1/10 9:00	aotizhongxin_aq	6	18	18	5	18	49	0.3
2018/1/10 10:00	aotizhongxin_aq	6	15	17	4	12	55	0.3
2018/1/10 11:00	aotizhongxin_aq	5	14	18	4	11	57	0.3
2018/1/10 12:00	aotizhongxin_aq	9	23	23	2	7	62	0.3
2018/1/10 13:00	aotizhongxin_aq	7	25	25	2	6	65	0.2
2018/1/10 14:00	aotizhongxin_aq	8	33	33	2	6	65	0.2
2018/1/10 15:00	aotizhongxin_aq	8	33	33	2	6	66	0.2
2018/1/10 16:00	aotizhongxin_aq	4	34	34	2	7	66	0.2
2018/1/10 17:00	aotizhongxin_aq	3	28	28	2	8	66	0.2
2018/1/10 18:00	aotizhongxin_aq	6	25	25	3	13	62	0.4
2018/1/10 19:00	aotizhongxin_aq	6	25	25	2	13	60	0.3
2018/1/10 20:00	aotizhongxin_aq	6	25	25	3	12	61	0.3
2018/1/10 21:00	aotizhongxin_aq	7	20	20	3	10	59	0.3
2018/1/10 22:00	aotizhongxin_aq	6	23	23	2	12	54	0.3
2018/1/10 23:00	aotizhongxin_aq	9	19	19	3	9	54	0.3
2018/1/11 0:00	aotizhongxin_aq	4	18	18	2	9	54	0.3
2018/1/11 1:00	aotizhongxin_aq	6	11	17	2	10	54	0.3
2018/1/11 2:00	aotizhongxin_aq	5	14	16	2	15	50	0.3
2018/1/11 3:00	aotizhongxin_aq	3	13	16	2	16	50	0.3
2018/1/11 4:00	aotizhongxin_aq	6	15	15	2	19	47	0.3
2018/1/11 5:00	aotizhongxin_aq	7	13	15	2	18	47	0.3
2018/1/11 6:00	aotizhongxin_aq	6	16	16	4	19	46	0.3
2018/1/11 7:00	aotizhongxin_aq	8	20	20	6	21	44	0.4
2018/1/11 8:00	aotizhongxin_aq	6	20	20	5	23	42	0.4
2018/1/11 9:00	aotizhongxin_aq	6	20	20	5	16	47	0.4
2018/1/11 10:00	aotizhongxin_aq	11	22	22	6	15	49	0.4
2018/1/11 11:00	aotizhongxin_aq	6	18	18	5	11	55	0.4
2018/1/11 12:00	aotizhongxin_aq	8	18	18	4	9	58	0.4
2018/1/11 13:00	aotizhongxin_aq	5	15	18	4	9	59	0.624615
2018/1/11 14:00	aotizhongxin_aq	5	15	18	4.0001	10	59	0.3
2018/1/11 15:00	aotizhongxin_aq	5	13	13	2	15.0001	58.1668	0.662582
2018/1/11 16:00	aotizhongxin_aq	7	17	19	3	14	61	0.680471
2018/1/11 17:00	aotizhongxin_aq	8	18	19	6	19	60	0.3
2018/1/11 18:00	aotizhongxin_aq	8	21	21	6	29	52	0.3
2018/1/11 19:00	aotizhongxin_aq	12	29	29	6	57	25	0.4
2018/1/11 20:00	aotizhongxin_aq	20	62	56	7	76	9	0.6
2018/1/11 21:00	aotizhongxin_aq	29	106	78	8	80	4	0.7
2018/1/11 22:00	aotizhongxin_aq	30	62	56	11	81	4	1.1
2018/1/11 23:00	aotizhongxin_aq	30	71	61	12	83	4	1.4
2018/1/12 0:00	aotizhongxin_aq	40	90	70	13	84	4	1.1
2018/1/12 1:00	aotizhongxin_aq	60	93	81	18	77	5	1
2018/1/12 2:00	aotizhongxin_aq	66	105	89	17	80	4	1
2018/1/12 3:00	aotizhongxin_aq	63	103	85	15	83	4	1.1
2018/1/12 4:00	aotizhongxin_aq	21	49	49	10	80	3.16677	1
2018/1/12 5:00	aotizhongxin_aq	19	38	38	9	67	2	1
2018/1/12 6:00	aotizhongxin_aq	22	30	34	7	68	2	0.9
2018/1/12 7:00	aotizhongxin_aq	19	25	33	9	66	2	0.9
2018/1/12 8:00	aotizhongxin_aq	24	30	34	11.0001	66	3	1.2
2018/1/12 9:00	aotizhongxin_aq	17	34	34	10	60	9	1
2018/1/12 10:00	aotizhongxin_aq	26	45	45	15	66	10	1.3
2018/1/12 11:00	aotizhongxin_aq	36	60	55	16	70	11	1.6
2018/1/12 12:00	aotizhongxin_aq	44	65	61	16	71	15	1.6
2018/1/12 13:00	aotizhongxin_aq	42	60	59	15	73	20	1.4
2018/1/12 14:00	aotizhongxin_aq	41	55	58	12	73	24	1.2
2018/1/12 15:00	aotizhongxin_aq	45	61	63	10	81	22	1.1
2018/1/12 16:00	aotizhongxin_aq	49	87	69	9	96	14	1.1
2018/1/12 17:00	aotizhongxin_aq	55	87	75	10	72	25	0.9
2018/1/12 18:00	aotizhongxin_aq	111	138	145	16	104	10	1.5
2018/1/12 19:00	aotizhongxin_aq	119	172	156	16	111	4	1.6
2018/1/12 20:00	aotizhongxin_aq	123	167	161	18	108	4	1.7
2018/1/12 21:00	aotizhongxin_aq	129	171	170	17	106	4	1.9
2018/1/12 22:00	aotizhongxin_aq	132	171	174	19	107	4	1.9
2018/1/12 23:00	aotizhongxin_aq	127	177	167	17	108	4	2.2
2018/1/13 0:00	aotizhongxin_aq	94	139	124	17	97	4	2
2018/1/13 1:00	aotizhongxin_aq	81	127	108	17	95	4	2
2018/1/13 2:00	aotizhongxin_aq	76	110	101	20	96	4	1.9
2018/1/13 3:00	aotizhongxin_aq	65	94	88	16	82	3	1.7
2018/1/13 4:00	aotizhongxin_aq	42	63	59	12	74	2	1.3
2018/1/13 5:00	aotizhongxin_aq	28	37	40	9	66	3	0.9
2018/1/13 6:00	aotizhongxin_aq	31	38	44	9	66	3	0.9
2018/1/13 7:00	aotizhongxin_aq	42	50	59	15	72	2	1.4
2018/1/13 8:00	aotizhongxin_aq	49	67	68	19	72	2	1.5
2018/1/13 9:00	aotizhongxin_aq	38	74	62	15	62	8	1.3
2018/1/13 10:00	aotizhongxin_aq	30	55	53	9	50	18	0.9
2018/1/13 11:00	aotizhongxin_aq	31	38	44	9	47	24	0.8
2018/1/13 12:00	aotizhongxin_aq	36	56	53	9	52	23	1
2018/1/13 13:00	aotizhongxin_aq	45	62	63	11	54	26	1
2018/1/13 14:00	aotizhongxin_aq	47	71	65	12	59	26	1.1
2018/1/13 15:00	aotizhongxin_aq	53	77	73	13	74	21	1.2
2018/1/13 16:00	aotizhongxin_aq	81	108	108	15	106	9	1.7
2018/1/13 17:00	aotizhongxin_aq	153	184	203	26	119	5	2.1
2018/1/13 18:00	aotizhongxin_aq	190	241	240	22.3334	117	4	2.2
2018/1/13 19:00	aotizhongxin_aq	194	251	244	32	117	3	2.4
2018/1/13 20:00	aotizhongxin_aq	200	244	250	26	112	4	2.7
2018/1/13 21:00	aotizhongxin_aq	197	234	247	22	112	3	2.9
2018/1/13 22:00	aotizhongxin_aq	213	259	263	22	116	3	3.1
2018/1/13 23:00	aotizhongxin_aq	201	237	251	22	110	3	2.9
2018/1/14 0:00	aotizhongxin_aq	193	220	243	22	105	3	2.9
2018/1/14 1:00	aotizhongxin_aq	198	216	248	18	102	3	2.8
2018/1/14 2:00	aotizhongxin_aq	198	223	248	14	101	3	2.9
2018/1/14 3:00	aotizhongxin_aq	201	228	251	20	102	3	3.1
2018/1/14 4:00	aotizhongxin_aq	193	202	243	20	103	3	3.1
2018/1/14 5:00	aotizhongxin_aq	173	188	223	20	101	2	2.7
2018/1/14 6:00	aotizhongxin_aq	176	184	226	19	104	2	2.5
2018/1/14 7:00	aotizhongxin_aq	174	190	224	17	102	2	2.5
2018/1/14 8:00	aotizhongxin_aq	179	197	229	15	102	3	2.7
2018/1/14 9:00	aotizhongxin_aq	190	220	240	19	99	4	2.8
2018/1/14 10:00	aotizhongxin_aq	191	219	241	11.8082	93	7	2.8
2018/1/14 11:00	aotizhongxin_aq	184	200	234	22	84	23.1342	2.4
2018/1/14 12:00	aotizhongxin_aq	190	192	240	11.589	93	23.1025	2.7
2018/1/14 13:00	aotizhongxin_aq	115	118	150	11.3973	55	23.0456	1.5
2018/1/14 14:00	aotizhongxin_aq	61	61	83	11.5482	44	22.9633	1
2018/1/14 15:00	aotizhongxin_aq	44	70	61	11.8178	28	22.899	0.7
2018/1/14 16:00	aotizhongxin_aq	35	84	67	4	21	22.8601	0.6
2018/1/14 17:00	aotizhongxin_aq	29	77	64	2	22	71	0.5
2018/1/14 18:00	aotizhongxin_aq	121	150	159	9	88	25	1.6
2018/1/14 19:00	aotizhongxin_aq	97	140	128	5	84	18	1.4
2018/1/14 20:00	aotizhongxin_aq	89	125	118	4	87	12	1.4
2018/1/14 21:00	aotizhongxin_aq	72	111	96	2	73	20	1.2
2018/1/14 22:00	aotizhongxin_aq	46	89	70	2	64	23	1
2018/1/14 23:00	aotizhongxin_aq	24	57	54	2	40	44	0.7
2018/1/15 0:00	aotizhongxin_aq	14	31	31	2	31	48	0.5
2018/1/15 1:00	aotizhongxin_aq	10	23	23	2	29	49	0.4
2018/1/15 2:00	aotizhongxin_aq	11	26	26	2	26	52	0.4
2018/1/15 3:00	aotizhongxin_aq	13	29	29	2	24	52	0.4
2018/1/15 4:00	aotizhongxin_aq	11	29	29	2	25	49	0.4
2018/1/15 5:00	aotizhongxin_aq	9	30	30	2	22	52	0.4
2018/1/15 6:00	aotizhongxin_aq	15	31	31	2	24	50	0.4
2018/1/15 7:00	aotizhongxin_aq	14	35	35	2	32	42	0.5
2018/1/15 8:00	aotizhongxin_aq	9	33	33	2	40	36	0.5
2018/1/15 9:00	aotizhongxin_aq	20	36	36	2	32	42	0.5
2018/1/15 10:00	aotizhongxin_aq	17	42	42	2	39	34	0.6
2018/1/15 11:00	aotizhongxin_aq	22	50	50	2	46	30	0.8
2018/1/15 12:00	aotizhongxin_aq	29	48	48	2	53	27	0.8
2018/1/15 13:00	aotizhongxin_aq	25	54	52	9.66677	57	25	0.9
2018/1/15 14:00	aotizhongxin_aq	26	56	53	14	58	27	1.2
2018/1/15 15:00	aotizhongxin_aq	31	75	63	20	57	28	1.3
2018/1/15 16:00	aotizhongxin_aq	39	83	67	18	61	24	1.4
2018/1/15 17:00	aotizhongxin_aq	54	87	74	19	70	16	1.6
2018/1/15 18:00	aotizhongxin_aq	55	104	77	19	81	5	1.8
2018/1/15 19:00	aotizhongxin_aq	59	114	82	20	84	3	2
2018/1/15 20:00	aotizhongxin_aq	62	117	84	18	85	3	2
2018/1/15 21:00	aotizhongxin_aq	48	101	76	15	85	4	1.6
2018/1/15 22:00	aotizhongxin_aq	63	122	86	24	85	6	2.1
2018/1/15 23:00	aotizhongxin_aq	71	145	98	25	80	5	2.2
2018/1/16 0:00	aotizhongxin_aq	68	123	91	18	72	4	2.1
2018/1/16 1:00	aotizhongxin_aq	57	110	80	13	69	3	1.7
2018/1/16 2:00	aotizhongxin_aq	48	88	69	13	69	2	1.4
2018/1/16 3:00	aotizhongxin_aq	50	121	86	12	57	20	1.1
2018/1/16 4:00	aotizhongxin_aq	40	253	152	4	25	54	0.6
2018/1/16 5:00	aotizhongxin_aq	45	297	174	3	23	57	0.5
2018/1/16 6:00	aotizhongxin_aq	45	309	180	4	28	49	0.6
2018/1/16 7:00	aotizhongxin_aq	44	298	174	6	32	44	0.7
2018/1/16 8:00	aotizhongxin_aq	38	281	166	5	40	37	0.7
2018/1/16 9:00	aotizhongxin_aq	40	267	159	3	30	49	0.6
2018/1/16 10:00	aotizhongxin_aq	38	268	159	3	27	53	0.6
2018/1/16 11:00	aotizhongxin_aq	32	211	131	2	26	56	0.6
2018/1/16 12:00	aotizhongxin_aq	26	145	98	2	21	62	0.5
2018/1/16 13:00	aotizhongxin_aq	25	132	91	2	18	67	0.5
2018/1/16 14:00	aotizhongxin_aq	29	142	96	2	19	67	0.5
2018/1/16 15:00	aotizhongxin_aq	30	149	100	3	27	64	0.6
2018/1/16 16:00	aotizhongxin_aq	36	168	109	3	35	55	0.6
2018/1/16 17:00	aotizhongxin_aq	48	200	125	5	46	46	0.7
2018/1/16 18:00	aotizhongxin_aq	42	204	127	4	50	42	0.8
2018/1/16 19:00	aotizhongxin_aq	55	212	131	6	55	38	0.9
2018/1/16 20:00	aotizhongxin_aq	59	231	141	6	76	17	1
2018/1/16 21:00	aotizhongxin_aq	65	228	139	7	74	17	1.1
2018/1/16 22:00	aotizhongxin_aq	66	221	136	7	70	19	1.1
2018/1/16 23:00	aotizhongxin_aq	69	227	139	8	83	8	1.2
2018/1/17 0:00	aotizhongxin_aq	54	175	113	11	77	8	1.16677
2018/1/17 1:00	aotizhongxin_aq	54	143	97	14	73	8	1.1
2018/1/17 2:00	aotizhongxin_aq	65	157	104	15	75	5	1.2
2018/1/17 3:00	aotizhongxin_aq	66	158	104	13	76	3	1.3
2018/1/17 4:00	aotizhongxin_aq	65	148	99	14	76	4	1.2
2018/1/17 5:00	aotizhongxin_aq	64	153	102	18	81	3	1.7
2018/1/17 6:00	aotizhongxin_aq	65	159	105	19	83	3	2
2018/1/17 7:00	aotizhongxin_aq	63	155	103	23	81	4	2
2018/1/17 8:00	aotizhongxin_aq	64	153	102	23	79	4	2
2018/1/17 9:00	aotizhongxin_aq	71	161	106	28	79	5	2.2
2018/1/17 10:00	aotizhongxin_aq	77	177	114	26	79	6	2.1
2018/1/17 11:00	aotizhongxin_aq	73	187	119	23	75	12	2
2018/1/17 12:00	aotizhongxin_aq	69	182	116	22	61	24	1.7
2018/1/17 13:00	aotizhongxin_aq	43	127	89	12	36	47	1
2018/1/17 14:00	aotizhongxin_aq	18	46	46	4	21	69	0.5
2018/1/17 15:00	aotizhongxin_aq	7	41	41	2	10	82	0.3
2018/1/17 16:00	aotizhongxin_aq	10	56	53	2	11	80	0.3
2018/1/17 17:00	aotizhongxin_aq	6	48	48	2	13	77	0.3
2018/1/17 18:00	aotizhongxin_aq	6	39	39	2	18	71	0.3
2018/1/17 19:00	aotizhongxin_aq	6	36	36	2	21	67	0.3
2018/1/17 20:00	aotizhongxin_aq	12	38	38	2	41	45	0.4
2018/1/17 21:00	aotizhongxin_aq	6	36	36	2	47	39	0.4
2018/1/17 22:00	aotizhongxin_aq	10	29	29	3	44	38	0.5
2018/1/17 23:00	aotizhongxin_aq	13	33	33	3	59	23	0.6
2018/1/18 0:00	aotizhongxin_aq	13	39	39	4	69	11	0.6
2018/1/18 1:00	aotizhongxin_aq	14	30	38	5	75	6	0.8
2018/1/18 2:00	aotizhongxin_aq	16	33	39	5	77	3	0.7
2018/1/18 3:00	aotizhongxin_aq	9	28	40	5	79	5	0.5
2018/1/18 4:00	aotizhongxin_aq	9	41	41	7	82	3	0.5
2018/1/18 5:00	aotizhongxin_aq	13	45	45	5	78	3	0.5
2018/1/18 6:00	aotizhongxin_aq	15	36	39	5	77	4	0.7
2018/1/18 7:00	aotizhongxin_aq	11	27	29	3	58	16	0.5
2018/1/18 8:00	aotizhongxin_aq	12	43	43	4	78	3	0.8
2018/1/18 9:00	aotizhongxin_aq	19	62	56	7	77	6	1.2
2018/1/18 10:00	aotizhongxin_aq	20.2762	53	52	7.83343	72	9	1.3
2018/1/18 11:00	aotizhongxin_aq	28.8658	55	53	14	72.3334	12	1.11677
2018/1/18 12:00	aotizhongxin_aq	21	67.0001	36	10	72	21.0001	1.1
2018/1/18 13:00	aotizhongxin_aq	35	41	50	9	63	32	1.1
2018/1/18 14:00	aotizhongxin_aq	64	85	86	11	72	35	1.2
2018/1/18 15:00	aotizhongxin_aq	62	106	84	11	81	32	1.2
2018/1/18 16:00	aotizhongxin_aq	74	123	99	16	82	33	1.2
2018/1/18 17:00	aotizhongxin_aq	86	147	114	19	93	27	1.2
2018/1/18 18:00	aotizhongxin_aq	118	201	154	21	117	15	1.6
2018/1/18 19:00	aotizhongxin_aq	135	233	179	20	119	15	1.8
2018/1/18 20:00	aotizhongxin_aq	144	233	191	23	121	16	2
2018/1/18 21:00	aotizhongxin_aq	138	229	183	23	119	16	2
2018/1/18 22:00	aotizhongxin_aq	137	205	181	24	116	15	1.9
2018/1/18 23:00	aotizhongxin_aq	141	225	187	23	121	16	2.3
2018/1/19 0:00	aotizhongxin_aq	136	222	180	30	115	16	2.5
2018/1/19 1:00	aotizhongxin_aq	112	182	146	42	111	17	2.8
2018/1/19 2:00	aotizhongxin_aq	101	170	133	43	102	17	3.1
2018/1/19 3:00	aotizhongxin_aq	96	155	126	32	98	15	2.6
2018/1/19 4:00	aotizhongxin_aq	100	148	131	26	95	14	2.3
2018/1/19 5:00	aotizhongxin_aq	92	144	121	22	94	14	2.3
2018/1/19 6:00	aotizhongxin_aq	92	145	121	21	96	13	2.6
2018/1/19 7:00	aotizhongxin_aq	79	130	105	18	100	12	2.4
2018/1/19 8:00	aotizhongxin_aq	73	127	98	18	95	12	2.2
2018/1/19 9:00	aotizhongxin_aq	67	119	90	16	86	13	1.9
2018/1/19 10:00	aotizhongxin_aq	68	112	91	28	83	16	2
2018/1/19 11:00	aotizhongxin_aq	54	97	74	23	69	25	1.6
2018/1/19 12:00	aotizhongxin_aq	50	91	71	17	72	27	1.4
2018/1/19 13:00	aotizhongxin_aq	37	79	65	10	49	45	0.9
2018/1/19 14:00	aotizhongxin_aq	15	57	54	9	22	64	0.5
2018/1/19 15:00	aotizhongxin_aq	20	59	55	9	24	63	0.5
2018/1/19 16:00	aotizhongxin_aq	33	68	59	10	43	53	0.7
2018/1/19 17:00	aotizhongxin_aq	71	121	95	12	79	33	1.1
2018/1/19 18:00	aotizhongxin_aq	96	144	126	14	106	17	1.4
2018/1/19 19:00	aotizhongxin_aq	141	208	187	19	123	16	1.8
2018/1/19 20:00	aotizhongxin_aq	155	219	205	20	125	16	1.9
2018/1/19 21:00	aotizhongxin_aq	170	238	220	22	127	18	2.1
2018/1/19 22:00	aotizhongxin_aq	168	240	218	21	125	18	2.3
2018/1/19 23:00	aotizhongxin_aq	90	156	119	16	101	13	1.5
2018/1/20 0:00	aotizhongxin_aq	23	47	47	7	79	13	0.7
2018/1/20 1:00	aotizhongxin_aq	19	34	41	6	82	8	0.7
2018/1/20 2:00	aotizhongxin_aq	23	44	44	10	85	6	0.9
2018/1/20 3:00	aotizhongxin_aq	30	54	52	16	89	7	1.2
2018/1/20 4:00	aotizhongxin_aq	32	65	58	17	88	7	1.2
2018/1/20 5:00	aotizhongxin_aq	19	51	51	6	72	9	0.6
2018/1/20 6:00	aotizhongxin_aq	10	36	37	2	74	9	0.5
2018/1/20 7:00	aotizhongxin_aq	14	46	46	2	75	6	0.5
2018/1/20 8:00	aotizhongxin_aq	13	48	48	2	73	7	0.5
2018/1/20 9:00	aotizhongxin_aq	11	54	52	3	63	15	0.6
2018/1/20 10:00	aotizhongxin_aq	16	57	54	5	59	20	0.7
2018/1/20 11:00	aotizhongxin_aq	28	67	59	12	67	20	0.9
2018/1/20 12:00	aotizhongxin_aq	54	110	80	27	66	26	1.5
2018/1/20 13:00	aotizhongxin_aq	63	127	89	24	57	33	1.4
2018/1/20 14:00	aotizhongxin_aq	70	140	95	19	59	32	1.5
2018/1/20 15:00	aotizhongxin_aq	67	143	97	12	53	33	1.3
2018/1/20 16:00	aotizhongxin_aq	51	122	86	9	49	31	1
2018/1/20 17:00	aotizhongxin_aq	39	114	82	8	47	29	0.7
2018/1/20 18:00	aotizhongxin_aq	28	99	75	6	44	31	0.6
2018/1/20 19:00	aotizhongxin_aq	24	87	69	6	40	36	0.5
2018/1/20 20:00	aotizhongxin_aq	19	80	65	6	36	39	0.6
2018/1/20 21:00	aotizhongxin_aq	23	83	67	6	38	36	0.5
2018/1/20 22:00	aotizhongxin_aq	27	78	64	6	42	32	0.5
2018/1/20 23:00	aotizhongxin_aq	31	84	67	7	47	27	0.7
2018/1/21 0:00	aotizhongxin_aq	23	64	57	8	44	31	0.7
2018/1/21 1:00	aotizhongxin_aq	19	47	47	9	35	38	0.7
2018/1/21 2:00	aotizhongxin_aq	24	55	53	12	47	26	0.8
2018/1/21 3:00	aotizhongxin_aq	29	67	59	22	52	24	1.2
2018/1/21 4:00	aotizhongxin_aq	35	72	61	30	63	22.8334	1.4
2018/1/21 5:00	aotizhongxin_aq	41	82	66	35	68	16	1.7
2018/1/21 6:00	aotizhongxin_aq	41	91	71	34	67	17	1.7
2018/1/21 7:00	aotizhongxin_aq	35	91	71	29	71	16	1.7
2018/1/21 8:00	aotizhongxin_aq	34	73	62	24	62	24	1.5
2018/1/21 9:00	aotizhongxin_aq	29	62	56	22	51	34	1.3
2018/1/21 10:00	aotizhongxin_aq	32	71	61	26	53	34	1.6
2018/1/21 11:00	aotizhongxin_aq	34	79	65	26	46	41	1.5
2018/1/21 12:00	aotizhongxin_aq	36	76	63	27	44	44	1.6
2018/1/21 13:00	aotizhongxin_aq	39	82	66	28	45	44	1.7
2018/1/21 14:00	aotizhongxin_aq	43	95	73	25	43	46	1.5
2018/1/21 15:00	aotizhongxin_aq	46	96	73	22	41	48	1.3
2018/1/21 16:00	aotizhongxin_aq	41	101	76	17	34	53	0.9
2018/1/21 17:00	aotizhongxin_aq	39	92	71	17	43	44	1
2018/1/21 18:00	aotizhongxin_aq	40	92	71	18	54	32	1.1
2018/1/21 19:00	aotizhongxin_aq	41	94	72	17	53	31	1.2
2018/1/21 20:00	aotizhongxin_aq	41	90	70	15	56	27	1.2
2018/1/21 21:00	aotizhongxin_aq	39	99	75	15	55	27	1
2018/1/21 22:00	aotizhongxin_aq	41	98	74	15	52	29	1
2018/1/21 23:00	aotizhongxin_aq	41	87	69	16	50	30	1.1
2018/1/22 0:00	aotizhongxin_aq	41	89	70	16	63	19	1.2
2018/1/22 1:00	aotizhongxin_aq	44	90	70	15	62	19	1.1
2018/1/22 2:00	aotizhongxin_aq	50	100	75	11	63	17	1.2
2018/1/22 3:00	aotizhongxin_aq	51	94	72	6	66	16	1.3
2018/1/22 4:00	aotizhongxin_aq	48	91	71	6	65	16	1.4
2018/1/22 5:00	aotizhongxin_aq	55	88	75	7	60	17	1.4
2018/1/22 6:00	aotizhongxin_aq	58	98	79	7	60	19	1.5
2018/1/22 7:00	aotizhongxin_aq	50	81	69	8	57	21	1.4
2018/1/22 8:00	aotizhongxin_aq	29	49	49	8	42	39	0.8
2018/1/22 9:00	aotizhongxin_aq	14	22	22	4	20	66	0.4
2018/1/22 10:00	aotizhongxin_aq	13	18	22	4	15	71	0.3
2018/1/22 11:00	aotizhongxin_aq	13	27	27	6	15	71	0.4
2018/1/22 12:00	aotizhongxin_aq	12	17	23	5	13	75	0.4
2018/1/22 13:00	aotizhongxin_aq	8	15	26	2	11	84	0.2
2018/1/22 14:00	aotizhongxin_aq	5	14	27	2	9	87	0.2
2018/1/22 15:00	aotizhongxin_aq	10	30	30	2	8	87	0.2
2018/1/22 16:00	aotizhongxin_aq	6	54	52	2	11	83	0.2
2018/1/22 17:00	aotizhongxin_aq	8	61	56	2	13	79	0.2
2018/1/22 18:00	aotizhongxin_aq	8	45	45	2	11	80	0.2
2018/1/22 19:00	aotizhongxin_aq	7	37	37	2	12	79	0.2
2018/1/22 20:00	aotizhongxin_aq	5	32	32	2	14	78	0.2
2018/1/22 21:00	aotizhongxin_aq	5	26	26	2	11	78	0.2
2018/1/22 22:00	aotizhongxin_aq	8	27	27	2	13	74	0.3
2018/1/22 23:00	aotizhongxin_aq	10	38	38	2	8	77	0.2
2018/1/23 0:00	aotizhongxin_aq	4	44	44	2	7	75	0.2
2018/1/23 1:00	aotizhongxin_aq	7	44	44	2	10	71	0.2
2018/1/23 2:00	aotizhongxin_aq	5	38	38	2	10	70	0.2
2018/1/23 3:00	aotizhongxin_aq	6	38	38	2	8	71	0.3
2018/1/23 4:00	aotizhongxin_aq	6	31	31	2	8	68	0.3
2018/1/23 5:00	aotizhongxin_aq	5	32	32	2	6	69	0.3
2018/1/23 6:00	aotizhongxin_aq	6	24	24	2	7	68	0.3
2018/1/23 7:00	aotizhongxin_aq	7	23	23	2	8	67	0.4
2018/1/23 8:00	aotizhongxin_aq	5	28	28	2	13	63	0.4
2018/1/23 9:00	aotizhongxin_aq	5	21	21	2	14	63	0.4
2018/1/23 10:00	aotizhongxin_aq	5	18	22	2	8	69	0.4
2018/1/23 11:00	aotizhongxin_aq	3	11	23	2	6	72	0.4
2018/1/23 12:00	aotizhongxin_aq	7	8	23	2	6	74	0.4
2018/1/23 13:00	aotizhongxin_aq	7	13	24	2	6	76	0.4
2018/1/23 14:00	aotizhongxin_aq	8	12	24	2	6	77	0.4
2018/1/23 15:00	aotizhongxin_aq	7	19	24	2	6	78	0.4
2018/1/23 16:00	aotizhongxin_aq	6	26	26	2	8	77	0.4
2018/1/23 17:00	aotizhongxin_aq	7	24	24	2	12	74	0.4
2018/1/23 18:00	aotizhongxin_aq	7	31	31	2	19	67	0.4
2018/1/23 19:00	aotizhongxin_aq	12.1668	34.6668	33.3334	3.16677	23.0001	63.1668	0.466767
2018/1/23 20:00	aotizhongxin_aq	10	28	28	2	24	60	0.4
2018/1/23 21:00	aotizhongxin_aq	11	32	32	3	27	58	0.5
2018/1/23 22:00	aotizhongxin_aq	32	39.0582	59	4.01173	48	43	0.7
2018/1/23 23:00	aotizhongxin_aq	15.0001	37.0001	60	3.83343	53	40	0.5001
2018/1/24 0:00	aotizhongxin_aq	16.0001	47	47	5	43	46	0.6
2018/1/24 1:00	aotizhongxin_aq	5	24	24	2	23	63	0.4
2018/1/24 2:00	aotizhongxin_aq	6	24	24	3	26	59	0.4
2018/1/24 3:00	aotizhongxin_aq	5	18	23	3	12	72	0.2
2018/1/24 4:00	aotizhongxin_aq	5	19	20	3	17	65	0.2
2018/1/24 5:00	aotizhongxin_aq	3	21	21	3	23	60	0.3
2018/1/24 6:00	aotizhongxin_aq	5	24	24	4	31	53	0.3
2018/1/24 7:00	aotizhongxin_aq	6	25	25	4	28	55	0.3
2018/1/24 8:00	aotizhongxin_aq	5	24	24	6	29	54	0.4
2018/1/24 9:00	aotizhongxin_aq	11	17	17	8	31	54	0.5
2018/1/24 10:00	aotizhongxin_aq	10	18	18	9	29	59	0.5
2018/1/24 11:00	aotizhongxin_aq	6.64189	13.1668	23.0001	5.33343	19.3334	69.5001	0.4501
2018/1/24 12:00	aotizhongxin_aq	7.58965	6	25	3	12	79	0.5
2018/1/24 13:00	aotizhongxin_aq	5	8	27	3	7	86	0.4
2018/1/24 14:00	aotizhongxin_aq	3	6	27	3	8	85	0.4
2018/1/24 15:00	aotizhongxin_aq	8	11.3334	27	4	9	86	0.3
2018/1/24 16:00	aotizhongxin_aq	7	8	26	4	11	84	0.3
2018/1/24 17:00	aotizhongxin_aq	8	13	25	4	16	80	0.3
2018/1/24 18:00	aotizhongxin_aq	15	27	27	5	37	61	0.4
2018/1/24 19:00	aotizhongxin_aq	28	47	47	8	59	41	0.6
2018/1/24 20:00	aotizhongxin_aq	17.0001	30.5001	33.3334	7	63	33	0.6
2018/1/24 21:00	aotizhongxin_aq	17	37	37	4	56	34	0.5
2018/1/24 22:00	aotizhongxin_aq	16	35	35	4	70	20	0.7
2018/1/24 23:00	aotizhongxin_aq	18	24	29	5	57	35	0.5
2018/1/25 0:00	aotizhongxin_aq	14	23	33	7	66	25	0.5
2018/1/25 1:00	aotizhongxin_aq	18	28	35	5.0001	70	21	0.7
2018/1/25 2:00	aotizhongxin_aq	10	25	25	5	45	45	0.4
2018/1/25 3:00	aotizhongxin_aq	10	20	26	6	52	37	0.5
2018/1/25 4:00	aotizhongxin_aq	11	18	18	3	32	54	0.4
2018/1/25 5:00	aotizhongxin_aq	8	16	18	2	26	58	0.3
2018/1/25 6:00	aotizhongxin_aq	5	16	18	2	25	58	0.3
2018/1/25 7:00	aotizhongxin_aq	7	20	20	2	35	49	0.4
2018/1/25 8:00	aotizhongxin_aq	7	22	22	3	38	47	0.4
2018/1/25 9:00	aotizhongxin_aq	5	20	20	2	34	52	0.4
2018/1/25 10:00	aotizhongxin_aq	7	22	22	2	22	65	0.4
2018/1/25 11:00	aotizhongxin_aq	8	17	23	2	14	72	0.3
2018/1/25 12:00	aotizhongxin_aq	8	23	23	3.16677	19.5001	67	0.315025
2018/1/25 13:00	aotizhongxin_aq	8	25	25	4	14	67.8334	0.303085
2018/1/25 14:00	aotizhongxin_aq	7.83343	19.2389	21	4	16	68	0.2
2018/1/25 15:00	aotizhongxin_aq	3	17.1668	21	5	17	67	0.3
2018/1/25 16:00	aotizhongxin_aq	13	15	21	5	18	68	0.3
2018/1/25 17:00	aotizhongxin_aq	7	17	21	4	20	67	0.3
2018/1/25 18:00	aotizhongxin_aq	7	17	18	5	29	58	0.3
2018/1/25 19:00	aotizhongxin_aq	6	18	19	5	38	49	0.3
2018/1/25 20:00	aotizhongxin_aq	6	19	19	4	34	50	0.3
2018/1/25 21:00	aotizhongxin_aq	7	16	17	4	29	55	0.3
2018/1/25 22:00	aotizhongxin_aq	6	12	18	4	29	56	0.3
2018/1/25 23:00	aotizhongxin_aq	5	18	22	5	44	37	0.4
2018/1/26 0:00	aotizhongxin_aq	13	21	27	8	54	28	0.5
2018/1/26 1:00	aotizhongxin_aq	9	20	25	4.73891	50	32	0.5
2018/1/26 2:00	aotizhongxin_aq	9	17	20	4.72398	40	39	0.39413
2018/1/26 3:00	aotizhongxin_aq	5	16	20	4	39	39	0.40607
2018/1/26 4:00	aotizhongxin_aq	5	12	13	3	40.9479	40	0.3
2018/1/26 5:00	aotizhongxin_aq	5	12	13	3	40.8135	43	0.3
2018/1/26 6:00	aotizhongxin_aq	5	17	19	4	37	39	0.4
2018/1/26 7:00	aotizhongxin_aq	6	18	20	4	40	36	0.4
2018/1/26 8:00	aotizhongxin_aq	6	18	25	4	49	28	0.5
2018/1/26 9:00	aotizhongxin_aq	8	16	19	4	38	40	0.4
2018/1/26 10:00	aotizhongxin_aq	9	16	16	4	30	49	0.4
2018/1/26 11:00	aotizhongxin_aq	9	16	16	4	29	52	0.4
2018/1/26 12:00	aotizhongxin_aq	10	14	20	5	39	47	0.5
2018/1/26 13:00	aotizhongxin_aq	48	32.7762	66	6	47	45	0.6
2018/1/26 14:00	aotizhongxin_aq	61	38.2986	83	11	56	36	0.9
2018/1/26 15:00	aotizhongxin_aq	53	56	73	15	60	33	1
2018/1/26 16:00	aotizhongxin_aq	40	54	56	17	58	35	0.8
2018/1/26 17:00	aotizhongxin_aq	42	60	59	14	61	30	0.8
2018/1/26 18:00	aotizhongxin_aq	38	56	54	12	58	30	0.7
2018/1/26 19:00	aotizhongxin_aq	40	52	56	13	54	32	0.7
2018/1/26 20:00	aotizhongxin_aq	40	52	56	13	55	29	0.7
2018/1/26 21:00	aotizhongxin_aq	42	56	59	12	51	33	0.7
2018/1/26 22:00	aotizhongxin_aq	60	66	81	30	63	25	1
2018/1/26 23:00	aotizhongxin_aq	77	79	103	29	67	21	1.1
2018/1/27 0:00	aotizhongxin_aq	71	71	95	22	59	27	1
2018/1/27 1:00	aotizhongxin_aq	68	84.0001	91	14	47	36	0.9
2018/1/27 2:00	aotizhongxin_aq	71	81	95	25	90	7	1.9
2018/1/27 3:00	aotizhongxin_aq	91	100	120	27	95	6	2.2
2018/1/27 4:00	aotizhongxin_aq	93	107	123	25	99	6	2.3
2018/1/27 5:00	aotizhongxin_aq	103	108	135	28	103	6	2.6
2018/1/27 6:00	aotizhongxin_aq	93	101	123	26	92	5	2.4
2018/1/27 7:00	aotizhongxin_aq	66	70	89	18	72	4	1.7
2018/1/27 8:00	aotizhongxin_aq	63	64	85	17	68	5	1.5
2018/1/27 9:00	aotizhongxin_aq	61	66	83	18	65	9	1.6
2018/1/27 10:00	aotizhongxin_aq	56	63	76	16	59	15	1.5
2018/1/27 11:00	aotizhongxin_aq	60	63	81	15	57	20	1.5
2018/1/27 12:00	aotizhongxin_aq	61	62	83	15	59	21	1.5
2018/1/27 13:00	aotizhongxin_aq	68	66.8151	91	16	63	23	1.4
2018/1/27 14:00	aotizhongxin_aq	81	66.1566	108	17	69	23	1.4
2018/1/27 15:00	aotizhongxin_aq	86	65.5958	114	25	74	20	1.5
2018/1/27 16:00	aotizhongxin_aq	89	92	118	24	82	14	1.5
2018/1/27 17:00	aotizhongxin_aq	89	99	118	18	93	7	1.7
2018/1/27 18:00	aotizhongxin_aq	95	108	125	17	99	4	1.7
2018/1/27 19:00	aotizhongxin_aq	98	104	129	17	98	4	1.7
2018/1/27 20:00	aotizhongxin_aq	93	103	123	22	95	4	1.7
2018/1/27 21:00	aotizhongxin_aq	97	106	128	25	95	5	1.8
2018/1/27 22:00	aotizhongxin_aq	105	107	138	32	95	5	1.8
2018/1/27 23:00	aotizhongxin_aq	98	100	129	30	95	5	1.8
2018/1/28 0:00	aotizhongxin_aq	59	69	80	15	69	22	1
2018/1/28 1:00	aotizhongxin_aq	6	16	21	15.1195	20	66	0.2
2018/1/28 2:00	aotizhongxin_aq	8	26	26	11.2613	18	66	0.679951
2018/1/28 3:00	aotizhongxin_aq	7	36	36	2	16	67	0.435175
2018/1/28 4:00	aotizhongxin_aq	9	52	51	2	16.418	60	0.3
2018/1/28 5:00	aotizhongxin_aq	6	64	57	3	16.2464	58	0.3
2018/1/28 6:00	aotizhongxin_aq	7	45	45	4	16	58	0.3
2018/1/28 7:00	aotizhongxin_aq	10	40	40	3	13	60	0.3
2018/1/28 8:00	aotizhongxin_aq	6	34	34	2	18	58	0.3
2018/1/28 9:00	aotizhongxin_aq	8	26	26	2	16	60	0.3
2018/1/28 10:00	aotizhongxin_aq	9	26	26	3	12	65	0.4
2018/1/28 11:00	aotizhongxin_aq	6	24	24	2	9	70	0.4
2018/1/28 12:00	aotizhongxin_aq	13	30	30	2	8	73	0.4
2018/1/28 13:00	aotizhongxin_aq	9	43	43	2	9	75	0.3
2018/1/28 14:00	aotizhongxin_aq	4	50	50	2	9	76	0.3
2018/1/28 15:00	aotizhongxin_aq	5	54	52	2	8	79	0.3
2018/1/28 16:00	aotizhongxin_aq	4	89	70	2	10	78	0.3
2018/1/28 17:00	aotizhongxin_aq	9	107	79	2	12	76	0.3
2018/1/28 18:00	aotizhongxin_aq	9	92	71	2	13	76	0.3
2018/1/28 19:00	aotizhongxin_aq	6	85	68	2	16	72	0.3
2018/1/28 20:00	aotizhongxin_aq	9	84	67	2	18	69	0.3
2018/1/28 21:00	aotizhongxin_aq	10	115	83	2	10	77	0.2
2018/1/28 22:00	aotizhongxin_aq	5	160	105	2	8	77	0.2
2018/1/28 23:00	aotizhongxin_aq	10	117.167	126	2	6	76	0.2
2018/1/29 0:00	aotizhongxin_aq	4	129	90	2	9	72	0.3
2018/1/29 1:00	aotizhongxin_aq	7	104	77	2	11	70	0.2
2018/1/29 2:00	aotizhongxin_aq	7	111	81	2	12	69	0.2
2018/1/29 3:00	aotizhongxin_aq	8	115	83	2	13	69	0.2
2018/1/29 4:00	aotizhongxin_aq	8	103	77	2	14	68	0.2
2018/1/29 5:00	aotizhongxin_aq	7	86	68	2	11	71	0.2
2018/1/29 6:00	aotizhongxin_aq	6	72	61	2	9	73	0.3
2018/1/29 7:00	aotizhongxin_aq	8	63	57	2	13	68	0.3
2018/1/29 8:00	aotizhongxin_aq	7	58	54	2	22	60	0.3
2018/1/29 9:00	aotizhongxin_aq	5	52	51	2	20	62	0.3
2018/1/29 10:00	aotizhongxin_aq	7	45	45	2	14	70	0.3
2018/1/29 11:00	aotizhongxin_aq	5	47	47	2	8	75	0.3
2018/1/29 12:00	aotizhongxin_aq	8	42	42	2	11	74	0.3
2018/1/29 13:00	aotizhongxin_aq	9	35	35	2	10	75	0.3
2018/1/29 14:00	aotizhongxin_aq	10	32	32	2	10	77	0.3
2018/1/29 15:00	aotizhongxin_aq	5	32	32	2	11	76	0.2
2018/1/29 16:00	aotizhongxin_aq	10	35	35	2	12	76	0.2
2018/1/29 17:00	aotizhongxin_aq	9	34	34	2	13	75	0.3
2018/1/29 18:00	aotizhongxin_aq	4	39	39	2	19	70	0.3
2018/1/29 19:00	aotizhongxin_aq	9	43	43	2	27	62	0.3
2018/1/29 20:00	aotizhongxin_aq	10	42	42	2	45	45	0.4
2018/1/29 21:00	aotizhongxin_aq	7	39	39	2	56	31	0.4
2018/1/29 22:00	aotizhongxin_aq	12	46	46	4	57	28	0.5
2018/1/29 23:00	aotizhongxin_aq	12	46	46	4	66	16	0.5
2018/1/30 0:00	aotizhongxin_aq	13	47	47	4	78	6	0.4501
2018/1/30 1:00	aotizhongxin_aq	13	47	47	6	52.3334	4	0.416767
2018/1/30 2:00	aotizhongxin_aq	6	29	29	3	48	37	0.3
2018/1/30 3:00	aotizhongxin_aq	5	24	24	3	41	43	0.3
2018/1/30 4:00	aotizhongxin_aq	6	20	20	4	24	62	0.3
2018/1/30 5:00	aotizhongxin_aq	8	18	20	5	21	64	0.3
2018/1/30 6:00	aotizhongxin_aq	10	21	21	8	27	57	0.3
2018/1/30 7:00	aotizhongxin_aq	10	26	26	6.66677	26	56	0.4
2018/1/30 8:00	aotizhongxin_aq	11	32	32	9	33	50	0.4
2018/1/30 9:00	aotizhongxin_aq	10	32	32	8	21	64	0.3
2018/1/30 10:00	aotizhongxin_aq	8	30	30	6	14	73	0.3
2018/1/30 11:00	aotizhongxin_aq	8	24	24	5	12	76	0.3
2018/1/30 12:00	aotizhongxin_aq	8	17	25	4	11	80	0.3
2018/1/30 13:00	aotizhongxin_aq	11	19	25	7	13	79	0.4
2018/1/30 14:00	aotizhongxin_aq	9	24	25	7	13	80	0.4
2018/1/30 15:00	aotizhongxin_aq	15	36	36	7	14	79	0.3
2018/1/30 16:00	aotizhongxin_aq	10	34	34	4	12	82	0.3
2018/1/30 17:00	aotizhongxin_aq	10	29	29	4	14	80	0.3
2018/1/30 18:00	aotizhongxin_aq	10	31	31	3	23	70	0.3
2018/1/30 19:00	aotizhongxin_aq	12	33	33	4	30	61	0.4
2018/1/30 20:00	aotizhongxin_aq	10	40	40	3	31	59	0.3
2018/1/30 21:00	aotizhongxin_aq	8	47	47	2	48	44	0.4
2018/1/30 22:00	aotizhongxin_aq	6	51	51	2	33	53	0.3
2018/1/30 23:00	aotizhongxin_aq	6	60	55	2	20	65	0.2
2018/1/31 0:00	aotizhongxin_aq	8	61	56	2	19	64	0.2
2018/1/31 1:00	aotizhongxin_aq	6	61	56	2	28	54	0.2
2018/1/31 2:00	aotizhongxin_aq	6	60	55	2	33	50	0.2
2018/1/31 3:00	aotizhongxin_aq	9	67	59	2	24	58	0.2
2018/1/31 4:00	aotizhongxin_aq	9	88	69	2	19	55.3334	0.2
2018/1/31 5:00	aotizhongxin_aq	13	105	78	2	21	62	0.2
2018/1/31 6:00	aotizhongxin_aq	15	114	82	2	26	56	0.3
2018/1/31 7:00	aotizhongxin_aq	17	121	86	2	29	52	0.3
2018/1/31 8:00	aotizhongxin_aq	18	117	84	5	42	36	0.4
2018/1/31 9:00	aotizhongxin_aq	15	105	78	3	38	43	0.366767
2018/1/31 10:00	aotizhongxin_aq	14	86	68	3	25.6668	60.1668	0.4
2018/1/31 11:00	aotizhongxin_aq	14	73	62	4	17	69	0.4
2018/1/31 12:00	aotizhongxin_aq	14	51	51	4	16	77	0.4
2018/1/31 13:00	aotizhongxin_aq	13	43	43	4	12	84	0.4
2018/1/31 14:00	aotizhongxin_aq	15	46	46	7	14	80	0.4
2018/1/31 15:00	aotizhongxin_aq	21	51	51	9	15	78	0.4
2018/1/31 16:00	aotizhongxin_aq	19	60	55	10	19	74	0.4
2018/1/31 17:00	aotizhongxin_aq	19	59	55	8	26	71	0.4
2018/1/31 18:00	aotizhongxin_aq	20	55	53	6	38	59	0.5
2018/1/31 19:00	aotizhongxin_aq	22	58	54	5	52	41	0.6
2018/1/31 20:00	aotizhongxin_aq	29	68	59	5	80	14	0.8
2018/1/31 21:00	aotizhongxin_aq	38	79	65	10	84	13	0.9
2018/1/31 22:00	aotizhongxin_aq	48	83	67	11	85	12	0.9
2018/1/31 23:00	aotizhongxin_aq	50	84	69	10	91	6	0.9
2018/2/1 0:00	aotizhongxin_aq	49	82	68	10	90	6	0.9
2018/2/1 1:00	aotizhongxin_aq	47	80	65	10	90	5	0.9
2018/2/1 2:00	aotizhongxin_aq	46	91	71	28	91	5	1.3
2018/2/1 3:00	aotizhongxin_aq	60	95	81	16.6668	85	6	2
2018/2/1 4:00	aotizhongxin_aq	52	91	71	18.0001	81	5	1.9
2018/2/1 5:00	aotizhongxin_aq	38	80	65	14	72	4	1.2
2018/2/1 6:00	aotizhongxin_aq	30	70	60	8	70	3	0.9
2018/2/1 7:00	aotizhongxin_aq	29	75	63	10	73	3	0.8
2018/2/1 8:00	aotizhongxin_aq	26	79	65	7	73	4	0.9
2018/2/1 9:00	aotizhongxin_aq	28	95	73	10	73	7	1.1
2018/2/1 10:00	aotizhongxin_aq	38	96	73	20	59	21	1.1
2018/2/1 11:00	aotizhongxin_aq	43	102	76	22	50	34	1.1
2018/2/1 12:00	aotizhongxin_aq	48	110	80	20	47	42	1.1
2018/2/1 13:00	aotizhongxin_aq	42	120	85	13	29	62	0.7
2018/2/1 14:00	aotizhongxin_aq	32	124	87	12	21	73	0.5
2018/2/1 15:00	aotizhongxin_aq	33	131	91	11	19	78	0.4
2018/2/1 16:00	aotizhongxin_aq	29	110	80	10	21	75	0.4
2018/2/1 17:00	aotizhongxin_aq	27	100	75	10	24	69	0.4
2018/2/1 18:00	aotizhongxin_aq	24	90	70	5	22	71	0.4
2018/2/1 19:00	aotizhongxin_aq	16	76	63	3	23	67	0.3
2018/2/1 20:00	aotizhongxin_aq	14	49	49	3	23	66	0.3
2018/2/1 21:00	aotizhongxin_aq	9	38	38	2	15	71	0.3
2018/2/1 22:00	aotizhongxin_aq	6	35	35	2	11	74	0.2
2018/2/1 23:00	aotizhongxin_aq	6	32	32	2	10	74	0.2
2018/2/2 0:00	aotizhongxin_aq	9	38	38	2	18	61	0.2
2018/2/2 1:00	aotizhongxin_aq	10	46	46	2	18	62	0.2
2018/2/2 2:00	aotizhongxin_aq	8	34	34	2	24	54	0.2
2018/2/2 3:00	aotizhongxin_aq	8	27	27	3	22	55	0.2
2018/2/2 4:00	aotizhongxin_aq	8	25	25	4	20	58.1668	0.3
2018/2/2 5:00	aotizhongxin_aq	7	34	34	4	16	56	0.2
2018/2/2 6:00	aotizhongxin_aq	7	32	32	2	19	55	0.2
2018/2/2 7:00	aotizhongxin_aq	5	19	21	2	12	67	0.2
2018/2/2 8:00	aotizhongxin_aq	6	21	21	5	11	68	0.2
2018/2/2 9:00	aotizhongxin_aq	6	25	25	4	15	63	0.2
2018/2/2 10:00	aotizhongxin_aq	7	28	28	5	13	66	0.3
2018/2/2 11:00	aotizhongxin_aq	7	24	24	4	8	73	0.3
2018/2/2 12:00	aotizhongxin_aq	7	28	28	4	6	76	0.3
2018/2/2 13:00	aotizhongxin_aq	13	29	29	3	6	77	0.2
2018/2/2 14:00	aotizhongxin_aq	11	37	37	3	6	77	0.2
2018/2/2 15:00	aotizhongxin_aq	7	37	37	3	5	79	0.2
2018/2/2 16:00	aotizhongxin_aq	5	34	34	3	5	80	0.2
2018/2/2 17:00	aotizhongxin_aq	9	33	33	3	8	77	0.2
2018/2/2 18:00	aotizhongxin_aq	8	36	36	3	13	71	0.2
2018/2/2 19:00	aotizhongxin_aq	11	33	33	4	17	66	0.2
2018/2/2 20:00	aotizhongxin_aq	12	35	35	4	26	55	0.3
2018/2/2 21:00	aotizhongxin_aq	13	30	30	9	18	63	0.4
2018/2/2 22:00	aotizhongxin_aq	12	22	22	7	18	62	0.3
2018/2/2 23:00	aotizhongxin_aq	13	21	21	7.83343	18	61	0.5
2018/2/3 0:00	aotizhongxin_aq	12	23	23	11	24	53	0.5
2018/2/3 1:00	aotizhongxin_aq	13	21	23	9	45	28	0.5
2018/2/3 2:00	aotizhongxin_aq	9	21	28	7	55	18	0.4
2018/2/3 3:00	aotizhongxin_aq	11	23	27	7	53	18	0.4
2018/2/3 4:00	aotizhongxin_aq	10	19	23	8	46	26	0.5
2018/2/3 5:00	aotizhongxin_aq	8	23	23	8	40	29	0.5
2018/2/3 6:00	aotizhongxin_aq	7	22	22	10	34	39	0.5
2018/2/3 7:00	aotizhongxin_aq	10	21	21	7	33	39	0.4
2018/2/3 8:00	aotizhongxin_aq	8	22	22	6	41	31	0.4
2018/2/3 9:00	aotizhongxin_aq	8	18	18	4	26	49	0.4
2018/2/3 10:00	aotizhongxin_aq	9	15	15	4	29	48	0.4
2018/2/3 11:00	aotizhongxin_aq	11	16	18	5	21	58	0.5
2018/2/3 12:00	aotizhongxin_aq	5	16	20	5	15	64	0.4
2018/2/3 13:00	aotizhongxin_aq	5	13	23	3	7	74	0.3
2018/2/3 14:00	aotizhongxin_aq	4	13	23	4	7	75	0.3
2018/2/3 15:00	aotizhongxin_aq	8	21	23	3	7	75	0.3
2018/2/3 16:00	aotizhongxin_aq	10	24	24	2	7	75	0.2
2018/2/3 17:00	aotizhongxin_aq	6	22	23	2	8	75	0.2
2018/2/3 18:00	aotizhongxin_aq	7	19	23	2	12	72	0.3
2018/2/3 19:00	aotizhongxin_aq	4	20	22	3	13	70	0.3
2018/2/3 20:00	aotizhongxin_aq	7	20	22	2	14	70	0.2
2018/2/3 21:00	aotizhongxin_aq	4	15	22	2	12	70	0.2
2018/2/3 22:00	aotizhongxin_aq	5	15	22	2	11	69	0.2
2018/2/3 23:00	aotizhongxin_aq	4	11	22	3	9	71	0.2
2018/2/4 0:00	aotizhongxin_aq	5	11	20	2	15	64	0.2
2018/2/4 1:00	aotizhongxin_aq	5	11	17	2	22	55	0.2
2018/2/4 2:00	aotizhongxin_aq	7	12	18	5	36	38	0.3
2018/2/4 3:00	aotizhongxin_aq	7	14	24	9	48	24	0.5
2018/2/4 4:00	aotizhongxin_aq	9	13	35	9	69	6	0.5
2018/2/4 5:00	aotizhongxin_aq	9	14	28	7	55	16	0.4
2018/2/4 6:00	aotizhongxin_aq	6	15	24	6	48	21	0.4
2018/2/4 7:00	aotizhongxin_aq	9	15	24	5	48	21	0.4
2018/2/4 8:00	aotizhongxin_aq	19	30	32	8	63	7	0.6
2018/2/4 9:00	aotizhongxin_aq	23	36	36	8	49	24	0.6
2018/2/4 10:00	aotizhongxin_aq	28	37	40	9	41	36	0.7
2018/2/4 11:00	aotizhongxin_aq	25	37	37	11	31	50	0.6
2018/2/4 12:00	aotizhongxin_aq	32	42	46	23	27	59	0.6
2018/2/4 13:00	aotizhongxin_aq	30	40	43	15.0001	28	61	0.6
2018/2/4 14:00	aotizhongxin_aq	30	48	48	25	25	68	0.6
2018/2/4 15:00	aotizhongxin_aq	30	50	50	14	23	71	0.5
2018/2/4 16:00	aotizhongxin_aq	28	51	51	8	23	70	0.5
2018/2/4 17:00	aotizhongxin_aq	25	51	51	8	27	66	0.4
2018/2/4 18:00	aotizhongxin_aq	26	50	50	6	36	57	0.5
2018/2/4 19:00	aotizhongxin_aq	28	63	57	7	67	20	0.7
2018/2/4 20:00	aotizhongxin_aq	23	53	52	8	50	28	0.7
2018/2/4 21:00	aotizhongxin_aq	20	40	40	7	52	26	0.6
2018/2/4 22:00	aotizhongxin_aq	19	37	37	7	49	30	0.6
2018/2/4 23:00	aotizhongxin_aq	8	29	29	4	13	70	0.3
2018/2/5 0:00	aotizhongxin_aq	5	24	24	2	13	69	0.2
2018/2/5 1:00	aotizhongxin_aq	3	18	22	2	12	70	0.2
2018/2/5 2:00	aotizhongxin_aq	3	17	20	3	17	63	0.2
2018/2/5 3:00	aotizhongxin_aq	4	18	21	3	13	68	0.2
2018/2/5 4:00	aotizhongxin_aq	4	19	19	2	16	59.8334	0.2
2018/2/5 5:00	aotizhongxin_aq	6	16	18	3	16	56	0.2
2018/2/5 6:00	aotizhongxin_aq	7	13	18	3	17	57	0.2
2018/2/5 7:00	aotizhongxin_aq	7	17	17	3	28	45	0.3
2018/2/5 8:00	aotizhongxin_aq	5	19	19	2	29	45	0.3
2018/2/5 9:00	aotizhongxin_aq	5	18	18	2	20	57	0.3
2018/2/5 10:00	aotizhongxin_aq	4	16	23	2	9	72	0.3
2018/2/5 11:00	aotizhongxin_aq	7	20	23	3	6	74	0.3
2018/2/5 12:00	aotizhongxin_aq	9	18	23	4	8	74	0.4
2018/2/5 13:00	aotizhongxin_aq	8	16	24	4	7	76	0.4
2018/2/5 14:00	aotizhongxin_aq	7	10	25	2	5	79	0.3
2018/2/5 15:00	aotizhongxin_aq	8	16	25	2	6	80	0.3
2018/2/5 16:00	aotizhongxin_aq	8	18	25	3	6	79	0.3
2018/2/5 17:00	aotizhongxin_aq	8	21	24	2	8	76	0.3
2018/2/5 18:00	aotizhongxin_aq	7	19	23	2	11	72	0.3
2018/2/5 19:00	aotizhongxin_aq	5	18	22	2	13	71	0.3
2018/2/5 20:00	aotizhongxin_aq	9	19	19	2	21	61	0.3
2018/2/5 21:00	aotizhongxin_aq	10	22	23	2	45	33	0.4
2018/2/5 22:00	aotizhongxin_aq	8	18	18	2	30	48	0.3
2018/2/5 23:00	aotizhongxin_aq	5	15	16	2	26	51	0.3
2018/2/6 0:00	aotizhongxin_aq	5	13	15	2	30	46	0.3
2018/2/6 1:00	aotizhongxin_aq	7	12	15	2	29	46	0.3
2018/2/6 2:00	aotizhongxin_aq	7	14	24	2	48	23	0.3
2018/2/6 3:00	aotizhongxin_aq	11	15	37	3	73	2	0.4
2018/2/6 4:00	aotizhongxin_aq	7	16	37	4	74	2	0.4
2018/2/6 5:00	aotizhongxin_aq	7	11	20	7	39	31	0.5
2018/2/6 6:00	aotizhongxin_aq	7	12	21	8	42	25	0.6
2018/2/6 7:00	aotizhongxin_aq	11	19	31	6	62	3	0.6
2018/2/6 8:00	aotizhongxin_aq	11	30	39	7	77	2	0.9
2018/2/6 9:00	aotizhongxin_aq	18	32	37	19	74	3	1.4
2018/2/6 10:00	aotizhongxin_aq	34	49	49	29	77	6	1.8
2018/2/6 11:00	aotizhongxin_aq	38	55	54	22	75	10	1.7
2018/2/6 12:00	aotizhongxin_aq	33	46	47	13	70	18	1.2
2018/2/6 13:00	aotizhongxin_aq	50	64.7091	69	16	60	36	1
2018/2/6 14:00	aotizhongxin_aq	72	70.1867	96	20	46	54	1
2018/2/6 15:00	aotizhongxin_aq	80	86	106	20	48	58	1.1
2018/2/6 16:00	aotizhongxin_aq	71	81	95	19	44	61	1
2018/2/6 17:00	aotizhongxin_aq	76	90	101	21	47	60	1.1
2018/2/6 18:00	aotizhongxin_aq	89	112	118	30	69	37	1.5
2018/2/6 19:00	aotizhongxin_aq	90	116	119	28	76	24	1.5
2018/2/6 20:00	aotizhongxin_aq	82	109	109	27	78	16	1.3
2018/2/6 21:00	aotizhongxin_aq	77	107	103	22	88	5	1.3
2018/2/6 22:00	aotizhongxin_aq	85	107	113	22	92	2	1.4
2018/2/6 23:00	aotizhongxin_aq	92	116	121	23	93	2	1.4
2018/2/7 0:00	aotizhongxin_aq	84	105	111	23	102	2	1.8
2018/2/7 1:00	aotizhongxin_aq	94	114	124	33	99	2	2.1
2018/2/7 2:00	aotizhongxin_aq	88	101	116	25	91	2	1.8
2018/2/7 3:00	aotizhongxin_aq	93	101	123	25	88	2	1.7
2018/2/7 4:00	aotizhongxin_aq	93	111	123	24	90	2	1.8
2018/2/7 5:00	aotizhongxin_aq	74	105	99	10	77	2	1.4
2018/2/7 6:00	aotizhongxin_aq	86	94	114	14	86	2	1.9
2018/2/7 7:00	aotizhongxin_aq	58	80	79	16	71	9	1.2
2018/2/7 8:00	aotizhongxin_aq	19	35	35	5	45	42	0.5
2018/2/7 9:00	aotizhongxin_aq	11	52	51	2	17	70	0.3
2018/2/7 10:00	aotizhongxin_aq	4	46	46	2	8	80	0.2
2018/2/7 11:00	aotizhongxin_aq	6	52	51	3	6	83	0.2
2018/2/7 12:00	aotizhongxin_aq	8	81	66	3.0001	8.5001	80.1668	0.233433
2018/2/7 13:00	aotizhongxin_aq	9	29	29	4	8	80	0.3
2018/2/7 14:00	aotizhongxin_aq	8	28	28	4	6	83	0.2
2018/2/7 15:00	aotizhongxin_aq	8	34	34	3	6	85	0.2
2018/2/7 16:00	aotizhongxin_aq	9	29	29	3	7	85	0.2
2018/2/7 17:00	aotizhongxin_aq	8	30	30	2	9	83	0.2
2018/2/7 18:00	aotizhongxin_aq	6	26	26	2	13	79	0.2
2018/2/7 19:00	aotizhongxin_aq	10	28	28	2	18	73	0.3
2018/2/7 20:00	aotizhongxin_aq	11	17	24	3	15	77	0.3
2018/2/7 21:00	aotizhongxin_aq	6	16	24	6	15	76	0.3
2018/2/7 22:00	aotizhongxin_aq	8	13	23	4	14	75	0.3
2018/2/7 23:00	aotizhongxin_aq	8	14	20	4	23	63	0.3
2018/2/8 0:00	aotizhongxin_aq	11	22	22	2	34	49	0.3
2018/2/8 1:00	aotizhongxin_aq	10	14.5001	19	2	37	44	0.3
2018/2/8 2:00	aotizhongxin_aq	10	13	16	2	32	47	0.3
2018/2/8 3:00	aotizhongxin_aq	6	11	21	2	41	34	0.3
2018/2/8 4:00	aotizhongxin_aq	9	14	36	3	71	2	0.4
2018/2/8 5:00	aotizhongxin_aq	9	15	34	3	68	2	0.4
2018/2/8 6:00	aotizhongxin_aq	12	23	38	4	76	2	0.5
2018/2/8 7:00	aotizhongxin_aq	14	30	41	6	82	2	0.7
2018/2/8 8:00	aotizhongxin_aq	61	79	83	7	76	2	1.5
2018/2/8 9:00	aotizhongxin_aq	76	89	101	9	75	2	1.6
2018/2/8 10:00	aotizhongxin_aq	94	104	124	10	80	4	1.9
2018/2/8 11:00	aotizhongxin_aq	117	75.7719	153	9	76	8	1.71677
2018/2/8 12:00	aotizhongxin_aq	133	77.7701	176	9	65.1668	26.8334	2.1
2018/2/8 13:00	aotizhongxin_aq	130	78.4781	171	11.0001	77	13	2
2018/2/8 14:00	aotizhongxin_aq	86.0001	8	24	14	47	60	1.2
2018/2/8 15:00	aotizhongxin_aq	33	91	71	12	36	74	1
2018/2/8 16:00	aotizhongxin_aq	50	113	82	12	31	78	0.9
2018/2/8 17:00	aotizhongxin_aq	53	119	85	16	34	73	0.8
2018/2/8 18:00	aotizhongxin_aq	57	119	85	16	40	64	0.9
2018/2/8 19:00	aotizhongxin_aq	61	123	87	15	50	50	1
2018/2/8 20:00	aotizhongxin_aq	58	127	89	12	59	39	1
2018/2/8 21:00	aotizhongxin_aq	90	146	119	13	98	7	1.8
2018/2/8 22:00	aotizhongxin_aq	106	133	139	16	101	5	2
2018/2/8 23:00	aotizhongxin_aq	105	140	138	28	101	6	2.2
2018/2/9 0:00	aotizhongxin_aq	103	134	135	29	96	6	2.2
2018/2/9 1:00	aotizhongxin_aq	101	134	133	27	89	5	2
2018/2/9 2:00	aotizhongxin_aq	97	110	128	28	88	5	2.1
2018/2/9 3:00	aotizhongxin_aq	90	108	119	24	86	4	1.8
2018/2/9 4:00	aotizhongxin_aq	91	102	120	19	86	4	1.7
2018/2/9 5:00	aotizhongxin_aq	77	100	103	16	79	4	1.4
2018/2/9 6:00	aotizhongxin_aq	77	101	103	15	81	4	1.3
2018/2/9 7:00	aotizhongxin_aq	74	108	99	16	82	4	1.3
2018/2/9 8:00	aotizhongxin_aq	75	123	100	21	84	5	1.5
2018/2/9 9:00	aotizhongxin_aq	74	146	99	20	76	10	1.5
2018/2/9 10:00	aotizhongxin_aq	59	180	115	10	53	35	0.8
2018/2/9 11:00	aotizhongxin_aq	36	168	109	4	18	74	0.3
2018/2/9 12:00	aotizhongxin_aq	17	155	103	2	8	86	0.2
2018/2/9 13:00	aotizhongxin_aq	14	127	89	2	7	87	0.2
2018/2/9 14:00	aotizhongxin_aq	6	82	66	2	7	85	0.2
2018/2/9 15:00	aotizhongxin_aq	9	87	69	3	6	86	0.2
2018/2/9 16:00	aotizhongxin_aq	13	126	88	2	7	84	0.2
2018/2/9 17:00	aotizhongxin_aq	16	105	108	2	7	86	0.2
2018/2/9 18:00	aotizhongxin_aq	9	137	94	2	7	84	0.2
2018/2/9 19:00	aotizhongxin_aq	11	107	79	2	7	82	0.2
2018/2/9 20:00	aotizhongxin_aq	10	91	71	2	9	74	0.2
2018/2/9 21:00	aotizhongxin_aq	10	62	56	2	10	72	0.2
2018/2/9 22:00	aotizhongxin_aq	11	48	48	2	11	68	0.2
2018/2/9 23:00	aotizhongxin_aq	11	36	36	4	9	70	0.3
2018/2/10 0:00	aotizhongxin_aq	14	32	32	5	11	68	0.3
2018/2/10 1:00	aotizhongxin_aq	9	30	30	5	11	68	0.3
2018/2/10 2:00	aotizhongxin_aq	8	23	23	6	14	65	0.3
2018/2/10 3:00	aotizhongxin_aq	11	25	25	6	11	68	0.3
2018/2/10 4:00	aotizhongxin_aq	9	17	17	5	21	55.8334	0.3
2018/2/10 5:00	aotizhongxin_aq	9	20	20	5	25	42	0.3
2018/2/10 6:00	aotizhongxin_aq	11	23	23	5	24	43	0.3
2018/2/10 7:00	aotizhongxin_aq	14	28	28	5	20	49	0.3
2018/2/10 8:00	aotizhongxin_aq	11	33	33	4	15	55	0.3
2018/2/10 9:00	aotizhongxin_aq	13	34	34	4	12	58	0.3
2018/2/10 10:00	aotizhongxin_aq	10	33	33	2	6	65	0.3
2018/2/10 11:00	aotizhongxin_aq	5	24	24	2	3	75	0.2
2018/2/10 12:00	aotizhongxin_aq	5	41	41	2	3	78	0.2
2018/2/10 13:00	aotizhongxin_aq	10	37	37	3	3	79	0.2
2018/2/10 14:00	aotizhongxin_aq	12	44	44	2	3	81	0.2
2018/2/10 15:00	aotizhongxin_aq	11	49	49	2	3	82	0.2
2018/2/10 16:00	aotizhongxin_aq	9	45	45	2	4	81	0.2
2018/2/10 17:00	aotizhongxin_aq	7	39	39	2	4	82	0.1
2018/2/10 18:00	aotizhongxin_aq	8.5001	64	57	2	7	76	0.2
2018/2/10 19:00	aotizhongxin_aq	8	76	63	2	8	73	0.2
2018/2/10 20:00	aotizhongxin_aq	7	73	62	2	11	70	0.2
2018/2/10 21:00	aotizhongxin_aq	9	73	62	2	13	68	0.2
2018/2/10 22:00	aotizhongxin_aq	8	88	69	2	8	72	0.2
2018/2/10 23:00	aotizhongxin_aq	7	96	73	2	5	72	0.2
2018/2/11 0:00	aotizhongxin_aq	9	78	64	2	5	70	0.2
2018/2/11 1:00	aotizhongxin_aq	9	75	63	2	5	69	0.2
2018/2/11 2:00	aotizhongxin_aq	13	55	53	2	4	70	0.2
2018/2/11 3:00	aotizhongxin_aq	9	31	31	2	3	72	0.2
2018/2/11 4:00	aotizhongxin_aq	10	31	31	2	4	69	0.2
2018/2/11 5:00	aotizhongxin_aq	11	31	31	2	6	72	0.2
2018/2/11 6:00	aotizhongxin_aq	10	41	41	2	5	72	0.2
2018/2/11 7:00	aotizhongxin_aq	6	55	53	2	6	72	0.2
2018/2/11 8:00	aotizhongxin_aq	7	71	61	2	7	71	0.2
2018/2/11 9:00	aotizhongxin_aq	8	67	59	2	6	69	0.2
2018/2/11 10:00	aotizhongxin_aq	9	72	61	2	5	71	0.2
2018/2/11 11:00	aotizhongxin_aq	15	101	76	2	4	74	0.2
2018/2/11 12:00	aotizhongxin_aq	12	78	64	2	4	76	0.2
2018/2/11 13:00	aotizhongxin_aq	7	80	65	2	4	76	0.2
2018/2/11 14:00	aotizhongxin_aq	8	80	65	2	4	79	0.2
2018/2/11 15:00	aotizhongxin_aq	7	99	75	2	4	81	0.2
2018/2/11 16:00	aotizhongxin_aq	11	121	86	2	4	81	0.2
2018/2/11 17:00	aotizhongxin_aq	14	113	82	2	6	80	0.2
2018/2/11 18:00	aotizhongxin_aq	8	105	78	2	8	77	0.2
2018/2/11 19:00	aotizhongxin_aq	8	130	90	2	8	74	0.2
2018/2/11 20:00	aotizhongxin_aq	11	150	100	2	8	72	0.2
2018/2/11 21:00	aotizhongxin_aq	14	193	122	2	6	71	0.2
2018/2/11 22:00	aotizhongxin_aq	15	152.667	101.5	2	6	69	0.2
2018/2/11 23:00	aotizhongxin_aq	13	176	113	2	5	70	0.2
2018/2/12 0:00	aotizhongxin_aq	12	134	92	2	5	68	0.2
2018/2/12 1:00	aotizhongxin_aq	12	133	92	2	6	66	0.2
2018/2/12 2:00	aotizhongxin_aq	9	107	79	2	7	66	0.2
2018/2/12 3:00	aotizhongxin_aq	9	74	62	2	5	70	0.2
2018/2/12 4:00	aotizhongxin_aq	13	75	63	2	4	72	0.2
2018/2/12 5:00	aotizhongxin_aq	8.16677	81.5001	66.0001	2.0001	5.66677	70.0001	0.2001
2018/2/12 6:00	aotizhongxin_aq	6	94	72	2	4	72	0.2
2018/2/12 7:00	aotizhongxin_aq	6	77	64	2	6	70	0.2
2018/2/12 8:00	aotizhongxin_aq	6	62	56	2	8	70	0.2
2018/2/12 9:00	aotizhongxin_aq	4	46	46	2	7	73	0.2
2018/2/12 10:00	aotizhongxin_aq	6	32	32	2	6	76	0.2
2018/2/12 11:00	aotizhongxin_aq	7	29	29	2	4	79	0.2
2018/2/12 12:00	aotizhongxin_aq	4	29	29	2	3	81	0.2
2018/2/12 13:00	aotizhongxin_aq	10	22	26	2	3	83	0.2
2018/2/12 14:00	aotizhongxin_aq	7	19	27	2	4	85	0.2
2018/2/12 15:00	aotizhongxin_aq	7	22	27	2	4	85	0.2
2018/2/12 16:00	aotizhongxin_aq	9	33	33	8	12	82	0.3
2018/2/12 17:00	aotizhongxin_aq	14	36	36	7	14	81	0.3
2018/2/12 18:00	aotizhongxin_aq	14	43	43	3	21	71	0.3
2018/2/12 19:00	aotizhongxin_aq	12	48	48	6.66677	30	60	0.3
2018/2/12 20:00	aotizhongxin_aq	13	37	37	12	34	53	0.4
2018/2/12 21:00	aotizhongxin_aq	19	43	43	4	35	51	0.4
2018/2/12 22:00	aotizhongxin_aq	18	50	50	6	44	38	0.5
2018/2/12 23:00	aotizhongxin_aq	28	60	55	7	72	2	0.8
2018/2/13 0:00	aotizhongxin_aq	25	49	49	6	75	2	0.9
2018/2/13 1:00	aotizhongxin_aq	27	56	53	5	75	2	1
2018/2/13 2:00	aotizhongxin_aq	29	53	52	7	76	2	0.9
2018/2/13 3:00	aotizhongxin_aq	33	55	53	8	70	2	1
2018/2/13 4:00	aotizhongxin_aq	22	54	52	6	40	5.16677	0.7
2018/2/13 5:00	aotizhongxin_aq	22	32	32	6	54	8	0.8
2018/2/13 6:00	aotizhongxin_aq	18	40	40	5	52	8	0.8
2018/2/13 7:00	aotizhongxin_aq	14	39	39	9	51	9	0.8
2018/2/13 8:00	aotizhongxin_aq	17	44	44	5	40	24	0.6
2018/2/13 9:00	aotizhongxin_aq	22	47	47	7	43	23	0.8
2018/2/13 10:00	aotizhongxin_aq	40	65	58	12	54	18	1.1
2018/2/13 11:00	aotizhongxin_aq	50	75	69	16	60	21	1.2
2018/2/13 12:00	aotizhongxin_aq	70	89	94	18	69	25	1.4
2018/2/13 13:00	aotizhongxin_aq	79	92	105	20	69	37	1.4
2018/2/13 14:00	aotizhongxin_aq	82	85	109	19	71	43	1.4
2018/2/13 15:00	aotizhongxin_aq	82	95	109	18	75	44	1.4
2018/2/13 16:00	aotizhongxin_aq	90	97	119	20	74	52	1.4
2018/2/13 17:00	aotizhongxin_aq	90	94	119	20	70	58	1.2
2018/2/13 18:00	aotizhongxin_aq	85	97	113	21	80	42	1.2
2018/2/13 19:00	aotizhongxin_aq	102	114	134	17	105	10	1.6
2018/2/13 20:00	aotizhongxin_aq	102	117	134	15	116	2	1.7
2018/2/13 21:00	aotizhongxin_aq	117	125	153	37	116	2	2.1
2018/2/13 22:00	aotizhongxin_aq	130	136	171	30.6668	115	2	2.9
2018/2/13 23:00	aotizhongxin_aq	122	139	160	47	115	2	2.6
2018/2/14 0:00	aotizhongxin_aq	114	140	149	38	116	2	2.8
2018/2/14 1:00	aotizhongxin_aq	116	129	151	30	112	2	2.7
2018/2/14 2:00	aotizhongxin_aq	84	99	111	16	97	2	1.7
2018/2/14 3:00	aotizhongxin_aq	44	67	61	7	56	30	0.9
2018/2/14 4:00	aotizhongxin_aq	18	57	54	3	22	59	0.5
2018/2/14 5:00	aotizhongxin_aq	7	53	52	2	9	81	0.2
2018/2/14 6:00	aotizhongxin_aq	3	24	27	2	9	85	0.2
2018/2/14 7:00	aotizhongxin_aq	4	29	29	2	12	79	0.3
2018/2/14 8:00	aotizhongxin_aq	3	24	25	2	12	79	0.2
2018/2/14 9:00	aotizhongxin_aq	5	44	44	2	14	77.1668	0.3
2018/2/14 10:00	aotizhongxin_aq	5	26	26	2.5001	14.0001	66	0.3001
2018/2/14 11:00	aotizhongxin_aq	9	17	25	3	9	80	0.4
2018/2/14 12:00	aotizhongxin_aq	10	22	23	3	15	74	0.3
2018/2/14 13:00	aotizhongxin_aq	10	19	22	3	22	69	0.3
2018/2/14 14:00	aotizhongxin_aq	11	13	23	3	17	75	0.3
2018/2/14 15:00	aotizhongxin_aq	6	19	22	3	23	71	0.3
2018/2/14 16:00	aotizhongxin_aq	12	21	22	3	24	71	0.3
2018/2/14 17:00	aotizhongxin_aq	12	27	27	3	27	68	0.2
2018/2/14 18:00	aotizhongxin_aq	11	18	22	3	25	69	0.2
2018/2/14 19:00	aotizhongxin_aq	8	22	22	3	22	71	0.2
2018/2/14 20:00	aotizhongxin_aq	12	32	32	6	33	58	0.4
2018/2/14 21:00	aotizhongxin_aq	17	34	34	11	32	59	0.5
2018/2/14 22:00	aotizhongxin_aq	11	20	23	5	20	72	0.3
2018/2/14 23:00	aotizhongxin_aq	10	17	24	5	13	78	0.2
2018/2/15 0:00	aotizhongxin_aq	8	19	23	3	14	75	0.2
2018/2/15 1:00	aotizhongxin_aq	8	17	22	3.29114	16	70	0.3
2018/2/15 2:00	aotizhongxin_aq	11	17	21	2.88816	16	68	0.241145
2018/2/15 3:00	aotizhongxin_aq	6	17	22	2	11	71	0.241145
2018/2/15 4:00	aotizhongxin_aq	7	16	22	2	14.8508	69	0.3
2018/2/15 5:00	aotizhongxin_aq	5	17	21	2	15.9404	68	0.2
2018/2/15 6:00	aotizhongxin_aq	6	17	22	2	10	70	0.2
2018/2/15 7:00	aotizhongxin_aq	7	14	19	2	21	60	0.2
2018/2/15 8:00	aotizhongxin_aq	8	18	18	2	23	57	0.2
2018/2/15 9:00	aotizhongxin_aq	6	26	26	3	18	61	0.3
2018/2/15 10:00	aotizhongxin_aq	13	22	22	3	22	58	1
2018/2/15 11:00	aotizhongxin_aq	12	14	19	3	23	61	0.4
2018/2/15 12:00	aotizhongxin_aq	18.1668	77.0194	29.8334	5.16677	18.8334	71.5001	0.483433
2018/2/15 13:00	aotizhongxin_aq	15	76.8914	22	6	23	70	0.4
2018/2/15 14:00	aotizhongxin_aq	26	76.7123	37	6	14	85	0.4
2018/2/15 15:00	aotizhongxin_aq	37	42	53	10	13	94	0.4
2018/2/15 16:00	aotizhongxin_aq	50	56	69	15	15	101	0.5
2018/2/15 17:00	aotizhongxin_aq	52	61	71	13	17	99	0.5
2018/2/15 18:00	aotizhongxin_aq	52	66	71	17	21	94	0.5
2018/2/15 19:00	aotizhongxin_aq	63	81	85	25	26	90	0.6
2018/2/15 20:00	aotizhongxin_aq	78	91	104	16	29	86	0.8
2018/2/15 21:00	aotizhongxin_aq	109	118	143	22	43	72	1
2018/2/15 22:00	aotizhongxin_aq	195	202	245	41	50	67	1.3
2018/2/15 23:00	aotizhongxin_aq	161.5	284	328	49	59	51	1.3
2018/2/16 0:00	aotizhongxin_aq	183	204	233	47	85	10	1.4
2018/2/16 1:00	aotizhongxin_aq	178	191	228	52	78	14	1.6
2018/2/16 2:00	aotizhongxin_aq	226	248	276	57	56	31	1.4
2018/2/16 3:00	aotizhongxin_aq	298	320	348	70	51	35	1.5
2018/2/16 4:00	aotizhongxin_aq	263	295	313	57	42	43	1.2
2018/2/16 5:00	aotizhongxin_aq	214	230	264	42	39	44	1
2018/2/16 6:00	aotizhongxin_aq	145	172	193	35	39	38	1.1
2018/2/16 7:00	aotizhongxin_aq	126	145	166	31	44	31	1
2018/2/16 8:00	aotizhongxin_aq	78	112	104	18	28	51	0.7
2018/2/16 9:00	aotizhongxin_aq	34	57	54	10	16	68	0.4
2018/2/16 10:00	aotizhongxin_aq	17	34	34	9	8	81	0.4
2018/2/16 11:00	aotizhongxin_aq	16	21	27	6	6	85	0.3
2018/2/16 12:00	aotizhongxin_aq	14	24	28	5	5	89	0.3
2018/2/16 13:00	aotizhongxin_aq	17	27	29	5	5	93	0.2
2018/2/16 14:00	aotizhongxin_aq	12	20	30	4	4	97	0.2
2018/2/16 15:00	aotizhongxin_aq	11	17	31	3	4	99	0.2
2018/2/16 16:00	aotizhongxin_aq	11	18	32	3	5	102	0.2
2018/2/16 17:00	aotizhongxin_aq	7	16	32	3	5	102	0.2
2018/2/16 18:00	aotizhongxin_aq	6	20	30	2	9	97	0.2
2018/2/16 19:00	aotizhongxin_aq	7	26	26	2	20	82	0.3
2018/2/16 20:00	aotizhongxin_aq	13	25	25	3	32	66	0.3
2018/2/16 21:00	aotizhongxin_aq	17	33	33	3	33	62	0.3
2018/2/16 22:00	aotizhongxin_aq	18	36	36	4	50	42	0.4
2018/2/16 23:00	aotizhongxin_aq	29	47	47	9	41	49	0.5
2018/2/17 0:00	aotizhongxin_aq	42	63	59	10	42	46	0.6
2018/2/17 1:00	aotizhongxin_aq	55	81	75	7.19413	48	30	0.7
2018/2/17 2:00	aotizhongxin_aq	130	130	171	7.73144	43	23	0.75607
2018/2/17 3:00	aotizhongxin_aq	84	116	111	7	39	25	0.86204
2018/2/17 4:00	aotizhongxin_aq	71	88	95	6	40.7464	32	0.9
2018/2/17 5:00	aotizhongxin_aq	73	90	98	6	38.7389	38	1
2018/2/17 6:00	aotizhongxin_aq	61	83	83	6	31	33	1.2
2018/2/17 7:00	aotizhongxin_aq	65	82	88	7	44	20	1.4
2018/2/17 8:00	aotizhongxin_aq	65	90	88	8	36	27	1.4
2018/2/17 9:00	aotizhongxin_aq	72	90	96	8	38	25	1.3
2018/2/17 10:00	aotizhongxin_aq	66	94	89	9	37	28	1.5
2018/2/17 11:00	aotizhongxin_aq	70	77	94	11	29	41	1.3
2018/2/17 12:00	aotizhongxin_aq	74	91.4112	99	12	28	46	1.1
2018/2/17 13:00	aotizhongxin_aq	71	94.4121	95	14	29	53	1.2
2018/2/17 14:00	aotizhongxin_aq	91	97.4616	120	16	30	58	1.4
2018/2/17 15:00	aotizhongxin_aq	87	100.151	115	18	34	59	1.5
2018/2/17 16:00	aotizhongxin_aq	82	84	109	20	37	59	1.6
2018/2/17 17:00	aotizhongxin_aq	83	104.241	110	19	41	57	1.6
2018/2/17 18:00	aotizhongxin_aq	82	nan	109	18	44	52	1.6
2018/2/17 19:00	aotizhongxin_aq	91.1668	nan	120.333	15.8334	48.1668	41.3334	1.56677
2018/2/17 20:00	aotizhongxin_aq	95	nan	125	15	53	31	1.6
2018/2/17 21:00	aotizhongxin_aq	101	nan	133	12	59	23	1.5
2018/2/17 22:00	aotizhongxin_aq	104	nan	136	11	55	26	1.5
2018/2/17 23:00	aotizhongxin_aq	109	nan	143	10	47	30	1.4
2018/2/18 0:00	aotizhongxin_aq	112	nan	146	10	53	24	1.4
2018/2/18 1:00	aotizhongxin_aq	114	nan	149	9	54	20	1.5
2018/2/18 2:00	aotizhongxin_aq	117	nan	153	12	56	16	1.8
2018/2/18 3:00	aotizhongxin_aq	121	nan	159	18	62	9	2.4
2018/2/18 4:00	aotizhongxin_aq	126	nan	166	15	67	2	2.6
2018/2/18 5:00	aotizhongxin_aq	123	nan	161	13	65	3	2.4
2018/2/18 6:00	aotizhongxin_aq	116	nan	151	14	68	2	2.1
2018/2/18 7:00	aotizhongxin_aq	108	nan	141	12	69	2	2
2018/2/18 8:00	aotizhongxin_aq	108	nan	141	11	65	4	2
2018/2/18 9:00	aotizhongxin_aq	118	nan	154	20	64	13	2.4
2018/2/18 10:00	aotizhongxin_aq	116	nan	151	23	47	32	2.2
2018/2/18 11:00	aotizhongxin_aq	123	nan	161	20	33	57	1.7
2018/2/18 12:00	aotizhongxin_aq	125	nan	164	21	29	75	1.6
2018/2/18 13:00	aotizhongxin_aq	123	nan	161	19	31	87	1.6
2018/2/18 14:00	aotizhongxin_aq	115	nan	150	19	36	91	1.6
2018/2/18 15:00	aotizhongxin_aq	121	nan	159	19	46	86	1.7
2018/2/18 16:00	aotizhongxin_aq	126	nan	166	22	55	79	1.9
2018/2/18 17:00	aotizhongxin_aq	118	nan	154	21	50	86	1.8
2018/2/18 18:00	aotizhongxin_aq	117	nan	153	23	61	74	1.8
2018/2/18 19:00	aotizhongxin_aq	114	nan	149	24	55	79	1.7
2018/2/18 20:00	aotizhongxin_aq	118	nan	154	21	49	82	1.8
2018/2/18 21:00	aotizhongxin_aq	122	nan	160	20	105	26	2
2018/2/18 22:00	aotizhongxin_aq	124	nan	163	17	103	20	2
2018/2/18 23:00	aotizhongxin_aq	129	nan	170	16	120	8	2.1
2018/2/19 0:00	aotizhongxin_aq	153	nan	203	21	66	43	2.5
2018/2/19 1:00	aotizhongxin_aq	132	nan	174	13.8434	41	41	1.8
2018/2/19 2:00	aotizhongxin_aq	106	nan	139	12.9777	38	44	1.63294
2018/2/19 3:00	aotizhongxin_aq	102	nan	134	9	32	52	1.57995
2018/2/19 4:00	aotizhongxin_aq	95	nan	125	8	38.2986	61	0.9
2018/2/19 5:00	aotizhongxin_aq	92	nan	121	9	37.418	54	1.1
2018/2/19 6:00	aotizhongxin_aq	102	nan	134	10	34	47	1.4
2018/2/19 7:00	aotizhongxin_aq	104	nan	136	13	46	37	1.6
2018/2/19 8:00	aotizhongxin_aq	91	nan	120	12	38	45	1.5
2018/2/19 9:00	aotizhongxin_aq	87	nan	115	22	38	46	1.8
2018/2/19 10:00	aotizhongxin_aq	115	nan	150	48	50	42	2.8
2018/2/19 11:00	aotizhongxin_aq	129	nan	170	50	51	48	2.8
2018/2/19 12:00	aotizhongxin_aq	132	nan	174	42	52	54	2.5
2018/2/19 13:00	aotizhongxin_aq	139	nan	184	41	55	58	2.6
2018/2/19 14:00	aotizhongxin_aq	154	nan	204	46	56	71	2.8
2018/2/19 15:00	aotizhongxin_aq	167	nan	217	47	54	85	2.7
2018/2/19 16:00	aotizhongxin_aq	174	nan	224	45	62	82	2.8
2018/2/19 17:00	aotizhongxin_aq	182	nan	232	40	69	74	2.9
2018/2/19 18:00	aotizhongxin_aq	181	nan	231	33	66	73	2.8
2018/2/19 19:00	aotizhongxin_aq	184	nan	234	27	79	51	2.7
2018/2/19 20:00	aotizhongxin_aq	190	nan	240	25	68	49	2.9
2018/2/19 21:00	aotizhongxin_aq	190	nan	240	19	70	37	2.6
2018/2/19 22:00	aotizhongxin_aq	142	nan	189	11	52	41	1.6
2018/2/19 23:00	aotizhongxin_aq	138	nan	183	10	51	37	1.6
2018/2/20 0:00	aotizhongxin_aq	145	nan	193	12	67	20	1.9
2018/2/20 1:00	aotizhongxin_aq	163	nan	213	13	77	11	2.2
2018/2/20 2:00	aotizhongxin_aq	154	nan	204	12	64	16	1.7
2018/2/20 3:00	aotizhongxin_aq	157	nan	207	10	75	7	1.7
2018/2/20 4:00	aotizhongxin_aq	156	nan	206	13	67	19	1.9
2018/2/20 5:00	aotizhongxin_aq	122	nan	160	13	34	48	1.7
2018/2/20 6:00	aotizhongxin_aq	86	nan	114	9	30	55	1.2
2018/2/20 7:00	aotizhongxin_aq	20	nan	29	4	18	74	0.4
2018/2/20 8:00	aotizhongxin_aq	16	nan	24	6	16	76	0.3
2018/2/20 9:00	aotizhongxin_aq	12	nan	26	4	11	83	0.3
2018/2/20 10:00	aotizhongxin_aq	7	nan	27	3	9	87	0.3
2018/2/20 11:00	aotizhongxin_aq	12	nan	27	5	9	87	0.3
2018/2/20 12:00	aotizhongxin_aq	8	nan	29	3	7	93	0.2
2018/2/20 13:00	aotizhongxin_aq	8	nan	30	4	7	96	0.2
2018/2/20 14:00	aotizhongxin_aq	12	nan	30	4	8	97	0.3
2018/2/20 15:00	aotizhongxin_aq	11	nan	31	3	8	100	0.2
2018/2/20 16:00	aotizhongxin_aq	10	nan	32	2	7	103	0.2
2018/2/20 17:00	aotizhongxin_aq	16	nan	31	2	9	100	0.2
2018/2/20 18:00	aotizhongxin_aq	12	nan	29	2	14	93	0.2
2018/2/20 19:00	aotizhongxin_aq	10	nan	25	2	22	81	0.3
2018/2/20 20:00	aotizhongxin_aq	12	nan	23	2	27	73	0.3
2018/2/20 21:00	aotizhongxin_aq	17	nan	25	4	25	72	0.3
2018/2/20 22:00	aotizhongxin_aq	41	102	76	7	47	48	0.6
2018/2/20 23:00	aotizhongxin_aq	61	66	83	14	60	33	0.8
2018/2/21 0:00	aotizhongxin_aq	55	59.8334	75	26	65	22	0.9
2018/2/21 1:00	aotizhongxin_aq	64	68	86	14.4031	49	37	0.8
2018/2/21 2:00	aotizhongxin_aq	48	51	66	14.9628	32	50	0.729951
2018/2/21 3:00	aotizhongxin_aq	38	47	54	14	34	43	0.675473
2018/2/21 4:00	aotizhongxin_aq	34	46	49	11	43.9105	28	0.7
2018/2/21 5:00	aotizhongxin_aq	23	29	33	8	46.7165	39	0.5
2018/2/21 6:00	aotizhongxin_aq	13	13	19	5	36	48	0.4
2018/2/21 7:00	aotizhongxin_aq	15	28	33	8	66	15	0.5
2018/2/21 8:00	aotizhongxin_aq	29	52	51	16	72	7	1
2018/2/21 9:00	aotizhongxin_aq	65	49.143	88	14	69	12	0.7001
2018/2/21 10:00	aotizhongxin_aq	47	53	65	12	54	34	1
2018/2/21 11:00	aotizhongxin_aq	46	40.3293	64	11.1668	43	52	0.7
2018/2/21 12:00	aotizhongxin_aq	54	40.1045	74	7	28	74	0.6
2018/2/21 13:00	aotizhongxin_aq	42	39.9494	59	6	17	89	0.5
2018/2/21 14:00	aotizhongxin_aq	37	39.749	53	12	13	97	0.4
2018/2/21 15:00	aotizhongxin_aq	35	45	50	8	11	106	0.4
2018/2/21 16:00	aotizhongxin_aq	32	36	46	5	13	100	0.4
2018/2/21 17:00	aotizhongxin_aq	34	42.1396	49	5	16	97	0.4
2018/2/21 18:00	aotizhongxin_aq	31	59	55	6	20.8334	86.5001	0.5
2018/2/21 19:00	aotizhongxin_aq	28	41	41	3.83343	35	66	0.6
2018/2/21 20:00	aotizhongxin_aq	12	23	24	3	25	76	0.4
2018/2/21 21:00	aotizhongxin_aq	8	22	23	2	25	74	0.3
2018/2/21 22:00	aotizhongxin_aq	7	22	22	2	30	67	0.4
2018/2/21 23:00	aotizhongxin_aq	6	20	20	2	38	58	0.4
2018/2/22 0:00	aotizhongxin_aq	3	26	26	2	37	56	0.4
2018/2/22 1:00	aotizhongxin_aq	11	35	35	3	61	29	0.5
2018/2/22 2:00	aotizhongxin_aq	5	22	22	2	21	70	0.3
2018/2/22 3:00	aotizhongxin_aq	9	30	30	3	42	46	0.3
2018/2/22 4:00	aotizhongxin_aq	10	34	34	4	40	45	0.4
2018/2/22 5:00	aotizhongxin_aq	10	30	30	4	38	44	0.4
2018/2/22 6:00	aotizhongxin_aq	9	31	31	4	40	42	0.4
2018/2/22 7:00	aotizhongxin_aq	7	40	40	5	61	18	0.5
2018/2/22 8:00	aotizhongxin_aq	10	38	38	4	76	5	0.6
2018/2/22 9:00	aotizhongxin_aq	11	46	46	5	61	23	0.6
2018/2/22 10:00	aotizhongxin_aq	10	36	36	7	35	54	0.5
2018/2/22 11:00	aotizhongxin_aq	13	42	42	6	38	54	0.5
2018/2/22 12:00	aotizhongxin_aq	18	38	38	14	32	68	0.5
2018/2/22 13:00	aotizhongxin_aq	20	41	41	12	24	80	0.4
2018/2/22 14:00	aotizhongxin_aq	12	37	37	5	13	91	0.3
2018/2/22 15:00	aotizhongxin_aq	12	48	48	6	11	94	0.3
2018/2/22 16:00	aotizhongxin_aq	19	56	53	7	12	97	0.4
2018/2/22 17:00	aotizhongxin_aq	27	58	54	7	12	98	0.4
2018/2/22 18:00	aotizhongxin_aq	20	53	52	5	20	87	0.3
2018/2/22 19:00	aotizhongxin_aq	18	57	54	4	32	66	0.4
2018/2/22 20:00	aotizhongxin_aq	21	56	53	4	56	39	0.5
2018/2/22 21:00	aotizhongxin_aq	17	60	55	3	55	39	0.6
2018/2/22 22:00	aotizhongxin_aq	16	44	44	3	39	51	0.5
2018/2/22 23:00	aotizhongxin_aq	16	42	42	3	56	29	0.5
2018/2/23 0:00	aotizhongxin_aq	18	47	47	5	73	12	0.7
2018/2/23 1:00	aotizhongxin_aq	27	52	51	14	88	2	1
2018/2/23 2:00	aotizhongxin_aq	33	58	54	16	87	2	1
2018/2/23 3:00	aotizhongxin_aq	27	43	43	9	67	16	0.7
2018/2/23 4:00	aotizhongxin_aq	20	27	29	4	49	35	0.5
2018/2/23 5:00	aotizhongxin_aq	12	27	27	2	34	45	0.4
2018/2/23 6:00	aotizhongxin_aq	24	41	41	14	74	3	1.1
2018/2/23 7:00	aotizhongxin_aq	12	38	38	7	46	28	0.7
2018/2/23 8:00	aotizhongxin_aq	14	42	42	2	49	24	0.6
2018/2/23 9:00	aotizhongxin_aq	31.5001	55.3334	52.5001	10.8334	55.8334	30.8334	0.966767
2018/2/23 10:00	aotizhongxin_aq	44	75	63	14	70	25	0.794876
2018/2/23 11:00	aotizhongxin_aq	55	82	75	16	58	43	1.2
2018/2/23 12:00	aotizhongxin_aq	40	54	56	12	38	62	0.9
2018/2/23 13:00	aotizhongxin_aq	33	44	47	10	24	78	0.6
2018/2/23 14:00	aotizhongxin_aq	9	35	35	5	11	95	0.3
2018/2/23 15:00	aotizhongxin_aq	12	56	53	4	9	101	0.3
2018/2/23 16:00	aotizhongxin_aq	24.8226	65.0742	55.2397	9.34831	34.3297	52.0898	0.682109
2018/2/23 17:00	aotizhongxin_aq	9	35	35	2	10	94	0.2
2018/2/23 18:00	aotizhongxin_aq	24.9603	65.0125	55.2257	9.27148	34.831	50.7725	0.6839
2018/2/23 19:00	aotizhongxin_aq	25.221	65.2749	55.355	9.32877	35.137	50.026	0.690893
2018/2/23 21:00	aotizhongxin_aq	5	26	26	2	15	78	0.2
2018/2/23 22:00	aotizhongxin_aq	4	50	50	2	14	79	0.2
2018/2/23 23:00	aotizhongxin_aq	44	169	110	8	22	69	0.6
2018/2/24 0:00	aotizhongxin_aq	33.0001	164	107	11	22	65	0.7
2018/2/24 1:00	aotizhongxin_aq	38.5001	153	102	11	23	57	0.9
2018/2/24 2:00	aotizhongxin_aq	42	156	103	14	25	50	1
2018/2/24 3:00	aotizhongxin_aq	37	158	104	14	29	43	1
2018/2/24 4:00	aotizhongxin_aq	33	140	95	18	29	39.6668	1.1
2018/2/24 5:00	aotizhongxin_aq	29	125	88	17	31	30	1
2018/2/24 6:00	aotizhongxin_aq	25	92	71	19	31	29	1
2018/2/24 7:00	aotizhongxin_aq	23	72	61	21	32	29	1.1
2018/2/24 8:00	aotizhongxin_aq	22	61	56	24	36	28	1.2
2018/2/24 9:00	aotizhongxin_aq	16	38	38	19	27	45	0.9
2018/2/24 10:00	aotizhongxin_aq	19	44	44	14	20	54	0.9
2018/2/24 11:00	aotizhongxin_aq	18	37	37	12	20	57	0.8
2018/2/24 12:00	aotizhongxin_aq	16	37	37	9	15	65	0.6
2018/2/24 13:00	aotizhongxin_aq	16	33	33	7	13	69	0.5
2018/2/24 14:00	aotizhongxin_aq	17	33	33	6	12	72	0.4
2018/2/24 15:00	aotizhongxin_aq	21	43	43	5	12	74	0.4
2018/2/24 16:00	aotizhongxin_aq	25	49	49	6	15	72	0.4
2018/2/24 17:00	aotizhongxin_aq	25	57	54	6	16	73	0.4
2018/2/24 18:00	aotizhongxin_aq	28	60	55	6	21	68	0.5
2018/2/24 19:00	aotizhongxin_aq	32	67	59	8	28	59	0.6
2018/2/24 20:00	aotizhongxin_aq	28	58	54	7	27	61	0.5
2018/2/24 21:00	aotizhongxin_aq	23	59	55	6	23	61	0.5
2018/2/24 22:00	aotizhongxin_aq	19	49	49	6	23	51	0.4
2018/2/24 23:00	aotizhongxin_aq	19	35	35	5	20	52	0.4
2018/2/25 0:00	aotizhongxin_aq	17	29	29	4	23	47	0.4
2018/2/25 1:00	aotizhongxin_aq	19	28	28	5	23	44	0.4
2018/2/25 2:00	aotizhongxin_aq	21	31	31	8	21	43	0.4
2018/2/25 3:00	aotizhongxin_aq	21	31	31	10	27	34	0.5
2018/2/25 4:00	aotizhongxin_aq	23	34	34	12	28	29	0.5
2018/2/25 5:00	aotizhongxin_aq	30	38	43	13	30	25	0.6
2018/2/25 6:00	aotizhongxin_aq	32	42	46	10	45	11	0.6
2018/2/25 7:00	aotizhongxin_aq	27	35	39	7	70	2	0.8
2018/2/25 8:00	aotizhongxin_aq	27	41	41	8	67	2	0.9
2018/2/25 9:00	aotizhongxin_aq	38	51	54	21	60	9	1.2
2018/2/25 10:00	aotizhongxin_aq	39	48	55	18	46	25	1
2018/2/25 11:00	aotizhongxin_aq	39	46	55	13	41	35	0.8
2018/2/25 12:00	aotizhongxin_aq	43	53	60	13	45	38	0.9
2018/2/25 13:00	aotizhongxin_aq	52	55	71	12	48	48	0.9
2018/2/25 14:00	aotizhongxin_aq	60	71	81	12	47	57	0.9
2018/2/25 15:00	aotizhongxin_aq	72	78	96	14	37	75	0.8
2018/2/25 16:00	aotizhongxin_aq	78	88	104	15	27	99	0.8
2018/2/25 17:00	aotizhongxin_aq	91	100	120	16	34	95	0.8
2018/2/25 18:00	aotizhongxin_aq	93	109	123	19	43	80	0.9
2018/2/25 19:00	aotizhongxin_aq	101	115	133	20	52	67	1
2018/2/25 20:00	aotizhongxin_aq	103	118	135	19	61	52	1.1
2018/2/25 21:00	aotizhongxin_aq	100	114	131	19	62	46	1.1
2018/2/25 22:00	aotizhongxin_aq	97	114	128	19	76	26	1.2
2018/2/25 23:00	aotizhongxin_aq	94	113	124	18	100	2	1.4
2018/2/26 0:00	aotizhongxin_aq	100	112	131	18	113	2	1.4
2018/2/26 1:00	aotizhongxin_aq	102	122	134	17	101	2	1.7
2018/2/26 2:00	aotizhongxin_aq	95	114	125	16	92	2	2
2018/2/26 3:00	aotizhongxin_aq	97.1668	111.118	127.667	17.8334	92.0001	2.0001	1.63343
2018/2/26 4:00	aotizhongxin_aq	91	114.039	120	17	83	2	1.7
2018/2/26 5:00	aotizhongxin_aq	92	123.137	121	16	73	2	1.3
2018/2/26 6:00	aotizhongxin_aq	103	130.346	135	23	90	2	1.7
2018/2/26 7:00	aotizhongxin_aq	103	134.001	135	23	90	2	1.7
2018/2/26 8:00	aotizhongxin_aq	106	140.06	139	21	86	2	1.7
2018/2/26 9:00	aotizhongxin_aq	105	115	138	24	76	6	1.6
2018/2/26 10:00	aotizhongxin_aq	112	113	146	26	66	23	1.6
2018/2/26 11:00	aotizhongxin_aq	132	151.593	174	36	57	48	1.7
2018/2/26 12:00	aotizhongxin_aq	140	nan	186	41	50	74	1.6
2018/2/26 13:00	aotizhongxin_aq	137	nan	181	36	52	87	1.5
2018/2/26 14:00	aotizhongxin_aq	135	nan	179	32	52	97	1.5
2018/2/26 15:00	aotizhongxin_aq	135	nan	179	30	55	102	1.4
2018/2/26 16:00	aotizhongxin_aq	142	nan	189	29	63	99	1.6
2018/2/26 17:00	aotizhongxin_aq	139	nan	184	28	69	92	1.6
2018/2/26 18:00	aotizhongxin_aq	134	nan	177	26	70	90	1.5
2018/2/26 19:00	aotizhongxin_aq	137	nan	181	25	74	77	1.5
2018/2/26 20:00	aotizhongxin_aq	136	nan	180	23	76	65	1.6
2018/2/26 21:00	aotizhongxin_aq	142	nan	189	20	122	13	1.8
2018/2/26 22:00	aotizhongxin_aq	146	nan	194	17	140	2	2
2018/2/26 23:00	aotizhongxin_aq	161	nan	211	37	154	2	2.6
2018/2/27 0:00	aotizhongxin_aq	176	nan	226	45	135	2	2.6
2018/2/27 1:00	aotizhongxin_aq	183	nan	233	41	138	2	2.9
2018/2/27 2:00	aotizhongxin_aq	190	nan	240	29	136	2	2.8
2018/2/27 3:00	aotizhongxin_aq	201	nan	251	24	139	2	2.4
2018/2/27 4:00	aotizhongxin_aq	186	nan	236	20	134	2.0001	2.5
2018/2/27 5:00	aotizhongxin_aq	240	nan	290	10	101	2	2.7
2018/2/27 6:00	aotizhongxin_aq	238	nan	288	14	91	2	3.9
2018/2/27 7:00	aotizhongxin_aq	237	nan	287	18	87	2	2.9001
2018/2/27 8:00	aotizhongxin_aq	248	nan	298	19	77	2	2.78343
2018/2/27 9:00	aotizhongxin_aq	179	nan	229	9	45	5	2.2
2018/2/27 10:00	aotizhongxin_aq	150	nan	200	8	36	20	1.3
2018/2/27 11:00	aotizhongxin_aq	156	nan	206	8	33	26	1.3
2018/2/27 12:00	aotizhongxin_aq	163	nan	213	9	31	36	1.4
2018/2/27 13:00	aotizhongxin_aq	166	nan	216	9	32	42	1.5
2018/2/27 14:00	aotizhongxin_aq	170	nan	220	9	33	49	1.4
2018/2/27 15:00	aotizhongxin_aq	170	nan	220	9	37	55	1.5
2018/2/27 16:00	aotizhongxin_aq	158	nan	208	10	32	74	1.3
2018/2/27 17:00	aotizhongxin_aq	157	nan	207	10	35	74	1.3
2018/2/27 18:00	aotizhongxin_aq	152	157.682	202	11	39	76	1.3
2018/2/27 19:00	aotizhongxin_aq	141	152	187	12	36	84	1.3
2018/2/27 20:00	aotizhongxin_aq	139	159	184	11	35	82	1.3
2018/2/27 21:00	aotizhongxin_aq	134	169	177	11	40	73	1.3
2018/2/27 22:00	aotizhongxin_aq	120	153	157	11	31	81	1.1
2018/2/27 23:00	aotizhongxin_aq	93	124	123	11	29	76	1.1
2018/2/28 0:00	aotizhongxin_aq	97	126	128	10	34	65	1.1
2018/2/28 1:00	aotizhongxin_aq	93	115	123	10	32	64	1
2018/2/28 2:00	aotizhongxin_aq	88	105	116	9	32	62	1
2018/2/28 3:00	aotizhongxin_aq	93	99	123	9	33	59	1
2018/2/28 4:00	aotizhongxin_aq	97	105	128	7	40	48	1
2018/2/28 5:00	aotizhongxin_aq	105	138.802	138	8	38	51	0.9
2018/2/28 6:00	aotizhongxin_aq	107	133.506	140	8	37	52	0.9
2018/2/28 7:00	aotizhongxin_aq	103	127.466	135	11	38	56	1
2018/2/28 8:00	aotizhongxin_aq	100	124.283	131	15	53	45	1.2
2018/2/28 9:00	aotizhongxin_aq	106	115	139	18	51	56	1.4
2018/2/28 10:00	aotizhongxin_aq	109	119	143	18	51	55	1.5
2018/2/28 11:00	aotizhongxin_aq	111	115	145	17	45	66	1.4
2018/2/28 12:00	aotizhongxin_aq	114	118	149	16	48	68	1.5
2018/2/28 13:00	aotizhongxin_aq	122	123.814	160	15	48	75	1.4
2018/2/28 14:00	aotizhongxin_aq	130	124.06	171	13	53	72	1.4
2018/2/28 15:00	aotizhongxin_aq	124	128	163	11	53	74	1.3
2018/2/28 16:00	aotizhongxin_aq	118	136	154	10	53	75	1.2
2018/2/28 17:00	aotizhongxin_aq	123	126	161	10	66	61	1.3
2018/2/28 18:00	aotizhongxin_aq	123	143	161	12	73	53	1.4
2018/2/28 19:00	aotizhongxin_aq	114	138	149	9	79	37	1.4
2018/2/28 20:00	aotizhongxin_aq	54	98	74	2	40	57	0.6
2018/2/28 21:00	aotizhongxin_aq	12	194	122	2	9	82	0.2
2018/2/28 22:00	aotizhongxin_aq	8	120	85	2	9	81	0.2
2018/2/28 23:00	aotizhongxin_aq	9	84	67	2	10	78	0.2
2018/3/1 0:00	aotizhongxin_aq	3	63	57	2	13	73	0.2
2018/3/1 1:00	aotizhongxin_aq	11	56	53	2	13	72	0.2
2018/3/1 2:00	aotizhongxin_aq	3	37	37	2	14	71	0.2
2018/3/1 3:00	aotizhongxin_aq	4	23	23	2	17	67	0.2
2018/3/1 4:00	aotizhongxin_aq	7	24	24	2	13	70	0.2
2018/3/1 5:00	aotizhongxin_aq	6	24	24	2	14	66	0.2
2018/3/1 6:00	aotizhongxin_aq	8	28	28	3	11	72	0.2
2018/3/1 7:00	aotizhongxin_aq	7	34	34	9	16	66	0.4
2018/3/1 8:00	aotizhongxin_aq	9	47	47	9	22	58	0.4
2018/3/1 9:00	aotizhongxin_aq	14	47	47	8	19	61	0.4
2018/3/1 10:00	aotizhongxin_aq	11	38	38	6.16677	12.8334	61	0.4
2018/3/1 11:00	aotizhongxin_aq	4	33	33	5	9	72.3334	0.3
2018/3/1 12:00	aotizhongxin_aq	8.66677	18	26	3	6	82	0.2
2018/3/1 13:00	aotizhongxin_aq	6	10	27	3	5	85	0.3
2018/3/1 14:00	aotizhongxin_aq	6	16	27	4	5	87	0.3
2018/3/1 15:00	aotizhongxin_aq	11	40	40	3	8	86	0.3
2018/3/1 16:00	aotizhongxin_aq	20	56	53	4	12	86	0.3
2018/3/1 17:00	aotizhongxin_aq	25	71	61	6	13	84	0.4
2018/3/1 18:00	aotizhongxin_aq	33	80	65	7	20	78	0.4
2018/3/1 19:00	aotizhongxin_aq	32	85	68	7	23	73	0.5
2018/3/1 20:00	aotizhongxin_aq	34	89	70	7	21	70	0.5
2018/3/1 21:00	aotizhongxin_aq	30	78	64	7	28	60	0.5
2018/3/1 22:00	aotizhongxin_aq	35	69	60	7	30	52	0.5
2018/3/1 23:00	aotizhongxin_aq	41	74	62	8	34	44	0.6
2018/3/2 0:00	aotizhongxin_aq	54	82	74	12	38	34	0.7
2018/3/2 1:00	aotizhongxin_aq	69	103	93	16	43	23	0.8
2018/3/2 2:00	aotizhongxin_aq	71	102	95	17	43	19	0.9
2018/3/2 3:00	aotizhongxin_aq	65	91	88	15	40	21	0.9
2018/3/2 4:00	aotizhongxin_aq	60	75	81	13	36	25	0.8
2018/3/2 5:00	aotizhongxin_aq	62	75	84	16	33	27	0.8
2018/3/2 6:00	aotizhongxin_aq	59	72	80	19	35	24	0.8
2018/3/2 7:00	aotizhongxin_aq	53	68	73	19	40	18	0.8
2018/3/2 8:00	aotizhongxin_aq	55	79	75	16	58	3	0.9
2018/3/2 9:00	aotizhongxin_aq	50	97	74	18	64	2	1.2
2018/3/2 10:00	aotizhongxin_aq	58	73	79	20	54	16	1.1
2018/3/2 11:00	aotizhongxin_aq	62	74	84	22	44	33	1.1
2018/3/2 12:00	aotizhongxin_aq	78	85.2091	104	23	43	42	1.1
2018/3/2 13:00	aotizhongxin_aq	83	83.627	110	21	46	50	1.1
2018/3/2 14:00	aotizhongxin_aq	89	89	118	21	55	48	1.2
2018/3/2 15:00	aotizhongxin_aq	82	92	109	21	59	53	1.3
2018/3/2 16:00	aotizhongxin_aq	77	94	103	21	53	66	1.1
2018/3/2 17:00	aotizhongxin_aq	83	96	110	21	45	79	1
2018/3/2 18:00	aotizhongxin_aq	95	105	125	21	42	85	1
2018/3/2 19:00	aotizhongxin_aq	93	116	123	20	50	70	1.1
2018/3/2 20:00	aotizhongxin_aq	103	124	135	21	54	60	1.2
2018/3/2 21:00	aotizhongxin_aq	111	131	145	25	95	18	1.4
2018/3/2 22:00	aotizhongxin_aq	134	162	177	32	129	2	1.7
2018/3/2 23:00	aotizhongxin_aq	139	179	184	26	123	2	1.7
2018/3/3 0:00	aotizhongxin_aq	159	181	209	33	114	2	1.9
2018/3/3 1:00	aotizhongxin_aq	184	209	234	43	111	2	2
2018/3/3 2:00	aotizhongxin_aq	187	218	237	34	108	2	2.1
2018/3/3 3:00	aotizhongxin_aq	183	202	233	31	106	2	2.1
2018/3/3 4:00	aotizhongxin_aq	160	187	210	27	103	2	2.2
2018/3/3 5:00	aotizhongxin_aq	149	165	199	22	101	2	2
2018/3/3 6:00	aotizhongxin_aq	133	150	176	20	101	2	2
2018/3/3 7:00	aotizhongxin_aq	133	151	176	17	98	2	1.8
2018/3/3 8:00	aotizhongxin_aq	128	158	169	16	92	2	1.7
2018/3/3 9:00	aotizhongxin_aq	139	168	184	21	78	5	1.8
2018/3/3 10:00	aotizhongxin_aq	155	179	205	24	72	16	1.8
2018/3/3 11:00	aotizhongxin_aq	169	201	219	28	66	35	1.9
2018/3/3 12:00	aotizhongxin_aq	185	207	235	29	69	49	2.1
2018/3/3 13:00	aotizhongxin_aq	191	203	241	26	68	60	2
2018/3/3 14:00	aotizhongxin_aq	194	199	244	25	72	64	2
2018/3/3 15:00	aotizhongxin_aq	195	206	245	23	69	76	1.9
2018/3/3 16:00	aotizhongxin_aq	201	219	251	19	82	52	1.9
2018/3/3 17:00	aotizhongxin_aq	201	225	251	14	89	28	1.8
2018/3/3 18:00	aotizhongxin_aq	204	221	254	11	98	6	1.9
2018/3/3 19:00	aotizhongxin_aq	196	212	246	9	79	20	1.7
2018/3/3 20:00	aotizhongxin_aq	195	196	245	9	79	16	1.6
2018/3/3 21:00	aotizhongxin_aq	212	197.245	262	15	105	2	2.2
2018/3/3 22:00	aotizhongxin_aq	221	197.602	271	16	100	2	2.4
2018/3/3 23:00	aotizhongxin_aq	219	197.179	269	15	84	3	2.2
2018/3/4 0:00	aotizhongxin_aq	217	196.322	267	11	97	2	2.3
2018/3/4 1:00	aotizhongxin_aq	178	195.144	228	10	85	2	1.8
2018/3/4 2:00	aotizhongxin_aq	65	193.499	88	4	46	32	0.7
2018/3/4 3:00	aotizhongxin_aq	47	62	65	2	46	28	0.5
2018/3/4 4:00	aotizhongxin_aq	26	61	56	2	23	38.0001	0.3
2018/3/4 5:00	aotizhongxin_aq	22	71	61	2	21	58	0.2
2018/3/4 6:00	aotizhongxin_aq	17	63	57	2	18	61	0.2
2018/3/4 7:00	aotizhongxin_aq	15	64	57	2	29	47	0.2
2018/3/4 8:00	aotizhongxin_aq	74	217	134	6	55	13	1.2
2018/3/4 9:00	aotizhongxin_aq	168	292	218	9	63	2	2
2018/3/4 10:00	aotizhongxin_aq	99	225	138	14	41	13	1.3
2018/3/4 11:00	aotizhongxin_aq	74	280	165	13	31	27	1.1
2018/3/4 12:00	aotizhongxin_aq	71	302	176	12	31	32	1.1
2018/3/4 13:00	aotizhongxin_aq	60	306	178	9	24	43	0.9
2018/3/4 14:00	aotizhongxin_aq	64	313	182	6	26	44	0.7
2018/3/4 15:00	aotizhongxin_aq	61	302	176	6	27	46	0.7
2018/3/4 16:00	aotizhongxin_aq	52	293	172	6	31	43	0.6
2018/3/4 17:00	aotizhongxin_aq	46	270	160	6	34	38	0.5
2018/3/4 18:00	aotizhongxin_aq	42	245	148	5	36	36	0.5
2018/3/4 19:00	aotizhongxin_aq	38	215	133	4	34	38	0.5
2018/3/4 20:00	aotizhongxin_aq	38	178	114	5	36	35	0.6
2018/3/4 21:00	aotizhongxin_aq	39	173	112	5	44	24	0.6
2018/3/4 22:00	aotizhongxin_aq	38	157	104	6	47	19	0.7
2018/3/4 23:00	aotizhongxin_aq	39	151	101	6	40	24	0.7
2018/3/5 0:00	aotizhongxin_aq	41	147	99	8	42	20	0.7
2018/3/5 1:00	aotizhongxin_aq	44	133	92	7	55	6	0.7
2018/3/5 2:00	aotizhongxin_aq	45	140	95	6	62	2	0.7
2018/3/5 3:00	aotizhongxin_aq	43	132	91	12	87	2	1
2018/3/5 4:00	aotizhongxin_aq	51	148	99	11	83	2	1.1
2018/3/5 5:00	aotizhongxin_aq	52	150	100	11	73	2	0.9
2018/3/5 6:00	aotizhongxin_aq	50	172	111	6	60	2	0.8
2018/3/5 7:00	aotizhongxin_aq	47	167	109	4	64	2	0.9
2018/3/5 8:00	aotizhongxin_aq	44	166	108	6	59	2	0.9
2018/3/5 9:00	aotizhongxin_aq	49	178	114	7	58	2	1
2018/3/5 10:00	aotizhongxin_aq	87	193	122	7.84894	64	4	1.3
2018/3/5 11:00	aotizhongxin_aq	64	176	113	10	63	21.5001	0.898583
2018/3/5 12:00	aotizhongxin_aq	77	155	103	9	65	18	0.908796
2018/3/5 13:00	aotizhongxin_aq	59	124	87	11.1396	49	37	0.910088
2018/3/5 14:00	aotizhongxin_aq	48	95	73	14	25	66	1
2018/3/5 15:00	aotizhongxin_aq	44	127	89	12	21	75	0.9
2018/3/5 16:00	aotizhongxin_aq	49	147	99	13	22	77	1
2018/3/5 17:00	aotizhongxin_aq	53	142	96	17	24	76	1
2018/3/5 18:00	aotizhongxin_aq	57	130	90	16	32	68	1.1
2018/3/5 19:00	aotizhongxin_aq	57	148	99	16	35	60	1.1
2018/3/5 20:00	aotizhongxin_aq	32	97	74	7	30	51	0.6
2018/3/5 21:00	aotizhongxin_aq	36	72	61	8	30	48	0.6
2018/3/5 22:00	aotizhongxin_aq	34	74	62	11	28	50	0.7
2018/3/5 23:00	aotizhongxin_aq	42	55	59	10	30	46	0.7
2018/3/6 0:00	aotizhongxin_aq	37	50	53	11	32	42	0.7
2018/3/6 1:00	aotizhongxin_aq	39	48	55	10	35	38	0.8
2018/3/6 2:00	aotizhongxin_aq	33	50	50	7	62	6	0.8
2018/3/6 3:00	aotizhongxin_aq	37	50	53	7	61	5	0.9
2018/3/6 4:00	aotizhongxin_aq	38	51	54	6	56	7	0.9
2018/3/6 5:00	aotizhongxin_aq	41	55	58	6	69	2	1
2018/3/6 6:00	aotizhongxin_aq	41	57	58	5	72	2	1
2018/3/6 7:00	aotizhongxin_aq	47	59	65	5	62	2	1
2018/3/6 8:00	aotizhongxin_aq	54	67	74	6	56	4	1.1
2018/3/6 9:00	aotizhongxin_aq	62	82	84	13	53	14	1.5
2018/3/6 10:00	aotizhongxin_aq	63	92	85	17	49	23	1.8
2018/3/6 11:00	aotizhongxin_aq	65	83	88	14.6668	43	34	1.36677
2018/3/6 12:00	aotizhongxin_aq	66	71	89	15.6668	38	47	1.6
2018/3/6 13:00	aotizhongxin_aq	56	70.3505	76	16	29	64	1.2
2018/3/6 14:00	aotizhongxin_aq	51	69.0871	70	13	25	72	1
2018/3/6 15:00	aotizhongxin_aq	48	68.5944	66	12	24	75	0.8
2018/3/6 16:00	aotizhongxin_aq	42	55	59	12	27	71	0.7
2018/3/6 17:00	aotizhongxin_aq	39	55	55	10	29	62	0.7
2018/3/6 18:00	aotizhongxin_aq	38	58	54	10	32	56	0.7
2018/3/6 19:00	aotizhongxin_aq	40	82	66	14	41	43	0.9
2018/3/6 20:00	aotizhongxin_aq	38	73	62	10	35	48	0.8
2018/3/6 21:00	aotizhongxin_aq	33	54	52	9	33	48	0.7
2018/3/6 22:00	aotizhongxin_aq	31	53	52	7	36	41	0.7
2018/3/6 23:00	aotizhongxin_aq	26	57	54	9	37	35	0.8
2018/3/7 0:00	aotizhongxin_aq	27	65	58	10	37	31	0.9
2018/3/7 1:00	aotizhongxin_aq	31	65	58	10	43	22	0.9
2018/3/7 2:00	aotizhongxin_aq	26	54	52	8	46	18	0.8
2018/3/7 3:00	aotizhongxin_aq	25	42	42	9	39	24	0.6
2018/3/7 4:00	aotizhongxin_aq	27	38	39	9	41	22	0.6
2018/3/7 5:00	aotizhongxin_aq	30	44	44	10	44	19	0.7
2018/3/7 6:00	aotizhongxin_aq	33	49	49	9	44	21	0.7
2018/3/7 7:00	aotizhongxin_aq	30	33	43	7	61	4	0.6
2018/3/7 8:00	aotizhongxin_aq	37	50	53	7	57	10	0.6
2018/3/7 9:00	aotizhongxin_aq	39	56	55	9	54	16	0.7
2018/3/7 10:00	aotizhongxin_aq	39	61	56	9	48	23	0.7
2018/3/7 11:00	aotizhongxin_aq	45	52	63	10	46	27	0.7
2018/3/7 12:00	aotizhongxin_aq	51	55	70	11	40	38	0.7
2018/3/7 13:00	aotizhongxin_aq	55	63	75	12	32	50	0.7
2018/3/7 14:00	aotizhongxin_aq	54	62	74	11	36	46	0.7
2018/3/7 15:00	aotizhongxin_aq	57	69	78	10	47.3794	39	0.788906
2018/3/7 16:00	aotizhongxin_aq	50	72	69	11	49	32	0.829204
2018/3/7 17:00	aotizhongxin_aq	58	77.3334	79	10	60.8794	23	0.8
2018/3/7 18:00	aotizhongxin_aq	58	74	79	10	69	15	1
2018/3/7 19:00	aotizhongxin_aq	56	92	76	9	83	2	1
2018/3/7 20:00	aotizhongxin_aq	60	95	81	9	85	2	1
2018/3/7 21:00	aotizhongxin_aq	64	89	86	11	95	2	1.1
2018/3/7 22:00	aotizhongxin_aq	65	92	88	10	89	2	1.1
2018/3/7 23:00	aotizhongxin_aq	62	78	84	9	80	2	1
2018/3/8 0:00	aotizhongxin_aq	52	69	71	8	61	15	0.9
2018/3/8 1:00	aotizhongxin_aq	36	56	53	6	52	22	0.7
2018/3/8 2:00	aotizhongxin_aq	41	65	58	5	59	14	0.8
2018/3/8 3:00	aotizhongxin_aq	38	48	54	4	50	24	0.7
2018/3/8 4:00	aotizhongxin_aq	22	36.207	31	3	33	44	0.5
2018/3/8 5:00	aotizhongxin_aq	16	16	23	2	30	46	0.4
2018/3/8 6:00	aotizhongxin_aq	14	24.8277	20	2	32	44	0.4
2018/3/8 7:00	aotizhongxin_aq	13	14	20	2	40	36	0.5
2018/3/8 8:00	aotizhongxin_aq	13	16	20	2	39	39	0.5
2018/3/8 9:00	aotizhongxin_aq	14	22	22	3	29	50	0.5
2018/3/8 10:00	aotizhongxin_aq	11	29	29	4	35	48	0.5
2018/3/8 11:00	aotizhongxin_aq	14	42	42	3.01503	30	50	0.4
2018/3/8 12:00	aotizhongxin_aq	16	37	37	7.87048	28	52	0.5001
2018/3/8 13:00	aotizhongxin_aq	19	48	48	3	35	60.6195	0.5
2018/3/8 14:00	aotizhongxin_aq	28	57	54	3	31.1668	64.2016	0.5
2018/3/8 15:00	aotizhongxin_aq	46.1668	6	22	4.74429	26	71	0.6
2018/3/8 16:00	aotizhongxin_aq	42	93	72	6	31	77	0.9
2018/3/8 17:00	aotizhongxin_aq	89	121	118	7	37	76	1.1
2018/3/8 18:00	aotizhongxin_aq	83	98	110	8	39	72	1.1
2018/3/8 19:00	aotizhongxin_aq	99	130	130	14	44	69	1.1
2018/3/8 20:00	aotizhongxin_aq	90	119	119	13	37	71	1
2018/3/8 21:00	aotizhongxin_aq	75	102	100	9	38	66	0.9
2018/3/8 22:00	aotizhongxin_aq	65	80	88	7	39	59	0.8
2018/3/8 23:00	aotizhongxin_aq	63	77	85	6	54	40	0.8
2018/3/9 0:00	aotizhongxin_aq	62	75	84	6	58	29	0.7
2018/3/9 1:00	aotizhongxin_aq	64	78	86	7	60	19	0.8
2018/3/9 2:00	aotizhongxin_aq	65	83	88	10	67	8	0.8
2018/3/9 3:00	aotizhongxin_aq	70	81	94	11	71	2	0.9
2018/3/9 4:00	aotizhongxin_aq	69	73	93	10	72	2	0.9
2018/3/9 5:00	aotizhongxin_aq	70	72	94	9	66	2	0.9
2018/3/9 6:00	aotizhongxin_aq	58	80	79	7	77	2	1
2018/3/9 7:00	aotizhongxin_aq	52	67	71	6	76	2	1.1
2018/3/9 8:00	aotizhongxin_aq	61	72	83	7	73	2	1.2
2018/3/9 9:00	aotizhongxin_aq	62	73	84	10	67	6	1.2
2018/3/9 10:00	aotizhongxin_aq	74	79	99	13	67	12	1.3
2018/3/9 11:00	aotizhongxin_aq	83	88	110	14	71	17	1.4
2018/3/9 12:00	aotizhongxin_aq	91	92	120	12	81	16	1.4
2018/3/9 13:00	aotizhongxin_aq	107	107.667	140	15	71	38	1.3
2018/3/9 14:00	aotizhongxin_aq	117	123	153	17	51	68	1.1
2018/3/9 15:00	aotizhongxin_aq	126	132	166	16	37	98	1
2018/3/9 16:00	aotizhongxin_aq	131	132	173	20	37	107	1.1
2018/3/9 17:00	aotizhongxin_aq	142	143	189	23	42	106	1.2
2018/3/9 18:00	aotizhongxin_aq	147	151	196	25	50	99	1.4
2018/3/9 19:00	aotizhongxin_aq	153	159	203	25	63	78	1.6
2018/3/9 20:00	aotizhongxin_aq	149	116.281	199	19	93	34	1.6
2018/3/9 21:00	aotizhongxin_aq	138	113.657	183	15	101	21	1.4
2018/3/9 22:00	aotizhongxin_aq	145	153	193	23	119	4	1.7
2018/3/9 23:00	aotizhongxin_aq	161	112.991	211	26	125	2	2
2018/3/10 0:00	aotizhongxin_aq	146	111.468	194	16	122	2	1.7
2018/3/10 1:00	aotizhongxin_aq	144	112.692	191	15	121	2	1.7
2018/3/10 2:00	aotizhongxin_aq	144	145	191	16	120	2	1.9
2018/3/10 3:00	aotizhongxin_aq	146	114.883	194	16	113	2	1.8
2018/3/10 4:00	aotizhongxin_aq	137	115.966	181	14	90	2.0001	1.4
2018/3/10 5:00	aotizhongxin_aq	146	117.223	194	20	110	2	1.9
2018/3/10 6:00	aotizhongxin_aq	149	118.468	199	17	106	2	1.9
2018/3/10 7:00	aotizhongxin_aq	153	116.345	203	17	103	2	1.9
2018/3/10 8:00	aotizhongxin_aq	154	115.572	204	18	97	2	2
2018/3/10 9:00	aotizhongxin_aq	148	115.288	197	19	78	21	1.7
2018/3/10 10:00	aotizhongxin_aq	136	148	180	12	59	44	1.3
2018/3/10 11:00	aotizhongxin_aq	130	149	171	16	54	71	1.3
2018/3/10 12:00	aotizhongxin_aq	144	157	191	24	50	91	1.8
2018/3/10 13:00	aotizhongxin_aq	165	174	215	22.5001	71	89	1.76677
2018/3/10 14:00	aotizhongxin_aq	164	186	214	38	68	99	3
2018/3/10 15:00	aotizhongxin_aq	142	168	189	24	47	113	1.8
2018/3/10 16:00	aotizhongxin_aq	125	137	164	21	37	121	1.4
2018/3/10 17:00	aotizhongxin_aq	113	131	148	17	37	117	1.2
2018/3/10 18:00	aotizhongxin_aq	102	117	134	15	42	99	1
2018/3/10 19:00	aotizhongxin_aq	88	101	116	13	41	91	0.9
2018/3/10 20:00	aotizhongxin_aq	69	78	93	9	40	73	0.7
2018/3/10 21:00	aotizhongxin_aq	45	55	63	5	39	55	0.6
2018/3/10 22:00	aotizhongxin_aq	40	60	56	5	47	40	0.6
2018/3/10 23:00	aotizhongxin_aq	27	108.471	39	4	34	54	0.4
2018/3/11 0:00	aotizhongxin_aq	29	52	51	5	33	54	0.5
2018/3/11 1:00	aotizhongxin_aq	37	105.812	53	8	19	86	0.4
2018/3/11 2:00	aotizhongxin_aq	29	104.663	41	5	17	79	0.3
2018/3/11 3:00	aotizhongxin_aq	30	103.463	43	5	19	73	0.3
2018/3/11 4:00	aotizhongxin_aq	30	102.4	43	6	22	67	0.4
2018/3/11 5:00	aotizhongxin_aq	37	101.291	53	14	31	58	0.7
2018/3/11 6:00	aotizhongxin_aq	48	100.27	66	29	42	44	1.4
2018/3/11 7:00	aotizhongxin_aq	52	56	71	29	68	19	1.6
2018/3/11 8:00	aotizhongxin_aq	62	64	84	37	64	26	2.1
2018/3/11 9:00	aotizhongxin_aq	62	66	84	38	50	45	2
2018/3/11 10:00	aotizhongxin_aq	61	66	83	34	47	51	1.9
2018/3/11 11:00	aotizhongxin_aq	57	58	78	31	52	47	1.7
2018/3/11 12:00	aotizhongxin_aq	59	63	80	29	57	42	1.6
2018/3/11 13:00	aotizhongxin_aq	59	64	80	27	48	53	1.5
2018/3/11 14:00	aotizhongxin_aq	60	66	81	22	48	56	1.3
2018/3/11 15:00	aotizhongxin_aq	61	67	83	18	46	61	1.1
2018/3/11 16:00	aotizhongxin_aq	66	77	89	18	46	61	1.2
2018/3/11 17:00	aotizhongxin_aq	72	88	96	22	51	60	1.6
2018/3/11 18:00	aotizhongxin_aq	87	115	115	22	55	61	1.8
2018/3/11 19:00	aotizhongxin_aq	103	130	135	18	61	56	1.8
2018/3/11 20:00	aotizhongxin_aq	101	100.537	133	19	65	38	1.6
2018/3/11 21:00	aotizhongxin_aq	77	103.985	103	20	74	21	1.5
2018/3/11 22:00	aotizhongxin_aq	75	85	100	23	73	21	1.5
2018/3/11 23:00	aotizhongxin_aq	76	88	101	23	87	9	1.6
2018/3/12 0:00	aotizhongxin_aq	78	96	104	24	105	2	1.8
2018/3/12 1:00	aotizhongxin_aq	82	92	109	22	102	2	1.7
2018/3/12 2:00	aotizhongxin_aq	84	93	111	21	93	2	1.8
2018/3/12 3:00	aotizhongxin_aq	78	90	104	19	88	2	1.7
2018/3/12 4:00	aotizhongxin_aq	85	91	113	18	95	2	1.8
2018/3/12 5:00	aotizhongxin_aq	84	84	111	16	93	2	1.8
2018/3/12 6:00	aotizhongxin_aq	82	85	109	15	91	2	1.6
2018/3/12 7:00	aotizhongxin_aq	84	90	111	12	88	2	1.7
2018/3/12 8:00	aotizhongxin_aq	87	100	115	16	85	2	1.9
2018/3/12 9:00	aotizhongxin_aq	95	104	125	17	76	8	1.8
2018/3/12 10:00	aotizhongxin_aq	108	115	141	17	62	26	1.7
2018/3/12 11:00	aotizhongxin_aq	119	127	156	17	64	36	1.6
2018/3/12 12:00	aotizhongxin_aq	135	135	179	15	64	50	1.6
2018/3/12 13:00	aotizhongxin_aq	147	150	196	13	75	53	1.7
2018/3/12 14:00	aotizhongxin_aq	169	129.176	219	10	87	55	1.6
2018/3/12 15:00	aotizhongxin_aq	180	nan	230	10	68	82	1.4
2018/3/12 16:00	aotizhongxin_aq	179	nan	229	10	62	94	1.3
2018/3/12 17:00	aotizhongxin_aq	182	nan	232	11	57	102	1.3
2018/3/12 18:00	aotizhongxin_aq	187	nan	237	11	50	113	1.3
2018/3/12 19:00	aotizhongxin_aq	202	nan	252	11	61	99	1.3
2018/3/12 20:00	aotizhongxin_aq	209	nan	259	10	70	79	1.5
2018/3/12 21:00	aotizhongxin_aq	216	nan	266	10	73	66	1.5
2018/3/12 22:00	aotizhongxin_aq	218	nan	268	9	76	51	1.6
2018/3/12 23:00	aotizhongxin_aq	218	nan	268	7	114	10	1.8
2018/3/13 0:00	aotizhongxin_aq	216	nan	266	6	132	2	2
2018/3/13 1:00	aotizhongxin_aq	219	nan	269	9	138	2	2.5
2018/3/13 2:00	aotizhongxin_aq	234	nan	284	21	136	2	3.2
2018/3/13 3:00	aotizhongxin_aq	222	nan	272	19	118	2	2.5
2018/3/13 4:00	aotizhongxin_aq	208	nan	258	15	126	2.0001	2.5
2018/3/13 5:00	aotizhongxin_aq	194	nan	244	13	121	2	2.4
2018/3/13 6:00	aotizhongxin_aq	195	nan	245	13	127	2	2.5
2018/3/13 7:00	aotizhongxin_aq	197	nan	247	13	126	2	2.4
2018/3/13 8:00	aotizhongxin_aq	201	nan	251	13	118	2	2.4
2018/3/13 9:00	aotizhongxin_aq	217	nan	267	16	111	4	2.5
2018/3/13 10:00	aotizhongxin_aq	221	nan	271	15	88	31	2.1
2018/3/13 11:00	aotizhongxin_aq	230	nan	280	13	71	68	1.8
2018/3/13 12:00	aotizhongxin_aq	246	nan	296	12	76	85	1.8
2018/3/13 13:00	aotizhongxin_aq	254	nan	304	13	77	107	1.9
2018/3/13 14:00	aotizhongxin_aq	262	nan	312	14	82	127	2
2018/3/13 15:00	aotizhongxin_aq	266	nan	316	14	87	142	2.1
2018/3/13 16:00	aotizhongxin_aq	279	nan	329	14	86	163	2
2018/3/13 17:00	aotizhongxin_aq	280	nan	330	14	90	165	2
2018/3/13 18:00	aotizhongxin_aq	278	nan	328	13	90	156	1.9
2018/3/13 19:00	aotizhongxin_aq	279	nan	329	13	92	134	2
2018/3/13 20:00	aotizhongxin_aq	284	nan	334	11	124	70	2.2
2018/3/13 21:00	aotizhongxin_aq	291	nan	341	12	197	10	2.6
2018/3/13 22:00	aotizhongxin_aq	294	nan	344	11	210	2	2.9
2018/3/13 23:00	aotizhongxin_aq	295	nan	345	10	211	2	3.3
2018/3/14 0:00	aotizhongxin_aq	295	nan	345	12	207	2	3.1
2018/3/14 1:00	aotizhongxin_aq	297	nan	347	23	196	2	3.4
2018/3/14 2:00	aotizhongxin_aq	317	nan	367	15.3334	184	2	3.7
2018/3/14 3:00	aotizhongxin_aq	344	nan	394	25	169	2	3.5
2018/3/14 4:00	aotizhongxin_aq	359	nan	406	12	100	20	2.9
2018/3/14 5:00	aotizhongxin_aq	353	nan	402	10	114	6	2.9
2018/3/14 6:00	aotizhongxin_aq	211	nan	261	10	45	53	2
2018/3/14 7:00	aotizhongxin_aq	193	nan	243	9	61	31	2.3
2018/3/14 8:00	aotizhongxin_aq	233	nan	283	12	93	9	2.6
2018/3/14 9:00	aotizhongxin_aq	190	nan	240	19	71	25	2.6
2018/3/14 10:00	aotizhongxin_aq	172	nan	222	24	66	33	2.6
2018/3/14 11:00	aotizhongxin_aq	173	nan	223	29	58	51	2.6
2018/3/14 12:00	aotizhongxin_aq	192	nan	242	30	56	67	2.46801
2018/3/14 13:00	aotizhongxin_aq	200	nan	250	25.418	53	79	2.37846
2018/3/14 14:00	aotizhongxin_aq	182	nan	232	24.7911	48	73	2.3
2018/3/14 15:00	aotizhongxin_aq	172	nan	222	25	54	68.1668	2.3
2018/3/14 16:00	aotizhongxin_aq	167	nan	217	20	60.6668	67	2
2018/3/14 17:00	aotizhongxin_aq	171	nan	221	18	61	65	2.2
2018/3/14 18:00	aotizhongxin_aq	174	nan	224	18	68	58	2.3
2018/3/14 19:00	aotizhongxin_aq	190	nan	240	17	80	43	2.5
2018/3/14 20:00	aotizhongxin_aq	206	nan	256	17	92	26	2.6
2018/3/14 21:00	aotizhongxin_aq	226	nan	276	20	77	36	2.9
2018/3/14 22:00	aotizhongxin_aq	233	nan	283	16	78	32	2.8
2018/3/14 23:00	aotizhongxin_aq	239	nan	289	14	95	15	2.9
2018/3/15 0:00	aotizhongxin_aq	249	nan	299	14	106	2	3.1
2018/3/15 1:00	aotizhongxin_aq	204	nan	254	15	74	27	2.3
2018/3/15 2:00	aotizhongxin_aq	34	nan	49	2	14	60	0.4
2018/3/15 3:00	aotizhongxin_aq	15	nan	48	2	11	69	0.3
2018/3/15 4:00	aotizhongxin_aq	3	nan	24	2	9	76	0.3
2018/3/15 5:00	aotizhongxin_aq	4	nan	23	2	11	75	0.2
2018/3/15 6:00	aotizhongxin_aq	7	nan	24	2	11	77	0.2
2018/3/15 7:00	aotizhongxin_aq	6	nan	23	2	12	75	0.2
2018/3/15 8:00	aotizhongxin_aq	10	nan	22	2	14	71	0.3
2018/3/15 9:00	aotizhongxin_aq	4	nan	23	2	14	73	0.3
2018/3/15 10:00	aotizhongxin_aq	5	nan	25	2	11	79	0.2
2018/3/15 11:00	aotizhongxin_aq	7	nan	26	2	10	82	0.2
2018/3/15 12:00	aotizhongxin_aq	3	nan	27	2	8	86	0.2
2018/3/15 13:00	aotizhongxin_aq	10	53.4918	28	2	8	90	0.2
2018/3/15 14:00	aotizhongxin_aq	4	53.9097	29	2	10	93	0.2
2018/3/15 15:00	aotizhongxin_aq	7	7	29	2	11	93	0.2
2018/3/15 16:00	aotizhongxin_aq	3	54.214	29	2	11	93	0.2
2018/3/15 17:00	aotizhongxin_aq	5	8	27	2	16	87	0.2
2018/3/15 18:00	aotizhongxin_aq	4	45.8449	26	2	19	83	0.2
2018/3/15 19:00	aotizhongxin_aq	3	17	21	2	32	67	0.3
2018/3/15 20:00	aotizhongxin_aq	25	58.9139	108	2	34	68	0.3
2018/3/15 21:00	aotizhongxin_aq	22	67	59	2	32	70	0.4
2018/3/15 22:00	aotizhongxin_aq	30	91.3334	92	7	44	40	0.7
2018/3/15 23:00	aotizhongxin_aq	28	111	81	8	39	46	0.7
2018/3/16 0:00	aotizhongxin_aq	26	104	77	7	41	37	0.6
2018/3/16 1:00	aotizhongxin_aq	26	83	67	4	38	36	0.5
2018/3/16 2:00	aotizhongxin_aq	21	51	51	3	31	47	0.3
2018/3/16 3:00	aotizhongxin_aq	17	33	33	3	31	46	0.3
2018/3/16 4:00	aotizhongxin_aq	18	41	41	4	22	47.1668	0.4
2018/3/16 5:00	aotizhongxin_aq	16	37	37	4	19	66	0.3
2018/3/16 6:00	aotizhongxin_aq	16	40	40	5	28	50	0.3
2018/3/16 7:00	aotizhongxin_aq	25	51	51	11	37	38	0.5
2018/3/16 8:00	aotizhongxin_aq	22	43	43	11	36	47	0.5
2018/3/16 9:00	aotizhongxin_aq	21	42	42	9	29	60	0.4
2018/3/16 10:00	aotizhongxin_aq	20	46	46	7	24	69	0.4
2018/3/16 11:00	aotizhongxin_aq	28	46	46	8	22	73	0.5
2018/3/16 12:00	aotizhongxin_aq	35	50	50	9	21	77	0.5
2018/3/16 13:00	aotizhongxin_aq	30	50	50	10	19	84	0.5
2018/3/16 14:00	aotizhongxin_aq	38	52	54	11	17	93	0.5
2018/3/16 15:00	aotizhongxin_aq	44	58	61	12	18	99	0.5
2018/3/16 16:00	aotizhongxin_aq	40	60	56	12	17	107	0.5
2018/3/16 17:00	aotizhongxin_aq	39	66	58	11	19	105	0.4
2018/3/16 18:00	aotizhongxin_aq	38	65	58	8	23	98	0.4
2018/3/16 19:00	aotizhongxin_aq	40	73	62	7	26	91	0.4
2018/3/16 20:00	aotizhongxin_aq	39	70	60	6	28	86	0.4
2018/3/16 21:00	aotizhongxin_aq	42	68	59	5	35	75	0.5
2018/3/16 22:00	aotizhongxin_aq	41	70	60	6	39	68	0.5
2018/3/16 23:00	aotizhongxin_aq	44	65	61	10	43	44	0.7
2018/3/17 0:00	aotizhongxin_aq	39	54	55	13	43	37	0.7
2018/3/17 1:00	aotizhongxin_aq	33	37	47	10	38	45	0.5
2018/3/17 2:00	aotizhongxin_aq	31	44	44	8	38	42	0.5
2018/3/17 3:00	aotizhongxin_aq	36	43	51	8	43	35	0.5
2018/3/17 4:00	aotizhongxin_aq	32	44	46	7	45	31	0.5
2018/3/17 5:00	aotizhongxin_aq	31	47	47	7	46	26	0.5
2018/3/17 6:00	aotizhongxin_aq	33	50	50	6	49	24	0.5
2018/3/17 7:00	aotizhongxin_aq	39	61	56	8	63	11	0.8
2018/3/17 8:00	aotizhongxin_aq	43	108	79	4.83343	81	2	1
2018/3/17 9:00	aotizhongxin_aq	42	97	74	4	70	5	0.7
2018/3/17 10:00	aotizhongxin_aq	44	109	80	2	67	8	0.8
2018/3/17 11:00	aotizhongxin_aq	49	73	68	2	65	7	0.8
2018/3/17 12:00	aotizhongxin_aq	66	76.1378	89	2	79	2	1.2
2018/3/17 13:00	aotizhongxin_aq	79	77.0633	105	2	75	2	1.2
2018/3/17 14:00	aotizhongxin_aq	78	nan	104	2	68	2	1.2
2018/3/17 15:00	aotizhongxin_aq	81	nan	108	2	71	2	1.2
2018/3/17 16:00	aotizhongxin_aq	85	nan	113	2	73	2	1.1
2018/3/17 17:00	aotizhongxin_aq	79	nan	105	2	75	2	1.1
2018/3/17 18:00	aotizhongxin_aq	82	nan	109	2	78	2	1.1
2018/3/17 19:00	aotizhongxin_aq	85	nan	113	2	82	2	1.1
2018/3/17 20:00	aotizhongxin_aq	89	nan	118	2	81	2	1.2
2018/3/17 21:00	aotizhongxin_aq	85	nan	113	2	80	2	1.2
2018/3/17 22:00	aotizhongxin_aq	87	nan	115	2	81	2	1.2
2018/3/17 23:00	aotizhongxin_aq	86	nan	114	2	80	2	1.2
2018/3/18 0:00	aotizhongxin_aq	94	nan	124	2	82	2	1.2
2018/3/18 1:00	aotizhongxin_aq	94	nan	124	2	82	2	1.1
2018/3/18 2:00	aotizhongxin_aq	90	nan	119	2	79	2	1.1
2018/3/18 3:00	aotizhongxin_aq	94	nan	124	2	78	2	1.2
2018/3/18 4:00	aotizhongxin_aq	92	nan	121	2	75	2	1.1
2018/3/18 5:00	aotizhongxin_aq	94	nan	124	2	70	2	1
2018/3/18 6:00	aotizhongxin_aq	98	nan	129	2	63	2	1
2018/3/18 7:00	aotizhongxin_aq	94	nan	124	2	67	2	1.2
2018/3/18 8:00	aotizhongxin_aq	97	nan	128	2	64	2	1.2
2018/3/18 9:00	aotizhongxin_aq	110	nan	144	2	67	2	1.3
2018/3/18 10:00	aotizhongxin_aq	103	nan	135	2	50	25	1
2018/3/18 11:00	aotizhongxin_aq	101	nan	133	2	36	50	0.9
2018/3/18 12:00	aotizhongxin_aq	106	nan	139	3	36	59	1
2018/3/18 13:00	aotizhongxin_aq	111	nan	145	3	38	68	1
2018/3/18 14:00	aotizhongxin_aq	114	nan	149	4	37	80	0.9
2018/3/18 15:00	aotizhongxin_aq	105	nan	138	5	40.6668	85	0.8
2018/3/18 16:00	aotizhongxin_aq	97	nan	128	4	40	97	0.9
2018/3/18 17:00	aotizhongxin_aq	98.0001	nan	32	4	42	102	0.8
2018/3/18 18:00	aotizhongxin_aq	63	nan	110	4	51	94	0.9
2018/3/18 19:00	aotizhongxin_aq	106	nan	139	3	59	79	0.9
2018/3/18 20:00	aotizhongxin_aq	103	nan	135	3	53	79	0.8
2018/3/18 21:00	aotizhongxin_aq	115	nan	150	2	72	36	0.9
2018/3/18 22:00	aotizhongxin_aq	140	nan	186	2	84	10	1.1
2018/3/18 23:00	aotizhongxin_aq	137	nan	181	2	72	5	1.1
2018/3/19 0:00	aotizhongxin_aq	140	nan	186	2	77	2	1.1
2018/3/19 1:00	aotizhongxin_aq	138	nan	183	2	82	2	1.2
2018/3/19 2:00	aotizhongxin_aq	142	nan	189	2	83	2	1.3
2018/3/19 3:00	aotizhongxin_aq	131	nan	173	2	96	2	1.4
2018/3/19 4:00	aotizhongxin_aq	124	nan	163	2	93	2.0001	1.2
2018/3/19 5:00	aotizhongxin_aq	131	nan	173	2	81	2	1.1
2018/3/19 6:00	aotizhongxin_aq	136	nan	180	2	92	2	1.3
2018/3/19 7:00	aotizhongxin_aq	129	nan	170	2	92	2	1.3
2018/3/19 8:00	aotizhongxin_aq	131	nan	173	3	94	2	1.4
2018/3/19 9:00	aotizhongxin_aq	123	nan	161	4	80	12	1.2
2018/3/19 10:00	aotizhongxin_aq	78	76.883	104	7	48	43	0.8
2018/3/19 11:00	aotizhongxin_aq	51	74.8193	70	7	31	57	0.6
2018/3/19 12:00	aotizhongxin_aq	28	72.8941	40	8	26	67	0.4
2018/3/19 13:00	aotizhongxin_aq	31	70.9689	44	8	22	77	0.5
2018/3/19 14:00	aotizhongxin_aq	42	69.0438	59	6	23	88	0.5
2018/3/19 15:00	aotizhongxin_aq	59	67.1186	80	5	26	99	0.6
2018/3/19 16:00	aotizhongxin_aq	43	65.1934	60	4	21	103	0.5
2018/3/19 17:00	aotizhongxin_aq	31	31	44	3	21	100	0.4
2018/3/19 18:00	aotizhongxin_aq	23	36	36	2	21	99	0.4
2018/3/19 19:00	aotizhongxin_aq	27	46	46	2	30	89	0.4
2018/3/19 20:00	aotizhongxin_aq	27	45	45	3	31	84	0.5
2018/3/19 21:00	aotizhongxin_aq	25	38	38	3	38	76	0.5
2018/3/19 22:00	aotizhongxin_aq	26	44	44	3	44	65	0.5
2018/3/19 23:00	aotizhongxin_aq	28	49	49	4	49	52	0.6
2018/3/20 0:00	aotizhongxin_aq	27	56	53	7	37	55	0.6
2018/3/20 1:00	aotizhongxin_aq	38	70	60	7	42	46	0.8
2018/3/20 2:00	aotizhongxin_aq	52	84	71	6	55	32	0.9
2018/3/20 3:00	aotizhongxin_aq	60	57.0001	81	4	58	26	0.8
2018/3/20 4:00	aotizhongxin_aq	44	68	61	5	46	42	0.7
2018/3/20 5:00	aotizhongxin_aq	22	34	34	8	39	49	0.5
2018/3/20 6:00	aotizhongxin_aq	18	30	30	10	33	51	0.4
2018/3/20 7:00	aotizhongxin_aq	15	32	32	8	39	44	0.4
2018/3/20 8:00	aotizhongxin_aq	16	28	28	7	44	42	0.4
2018/3/20 9:00	aotizhongxin_aq	15	30	30	5	33	55	0.4
2018/3/20 10:00	aotizhongxin_aq	14	21	23	3	21	74	0.3
2018/3/20 11:00	aotizhongxin_aq	12	13	25	3	17	81	0.3
2018/3/20 12:00	aotizhongxin_aq	14	52.1634	26	4	19	83	0.3
2018/3/20 13:00	aotizhongxin_aq	16	53.0297	28	3	15	89	0.3
2018/3/20 14:00	aotizhongxin_aq	15	52.4157	27	3	19	87	0.3
2018/3/20 15:00	aotizhongxin_aq	14	51.8509	28	3	19	89	0.3
2018/3/20 16:00	aotizhongxin_aq	17	51.0121	27	3	24	85	0.3
2018/3/20 17:00	aotizhongxin_aq	19	22	27	3	29	79	0.3
2018/3/20 18:00	aotizhongxin_aq	27	36	39	3	43	63	0.4
2018/3/20 19:00	aotizhongxin_aq	28	45	45	2	45	58	0.4
2018/3/20 20:00	aotizhongxin_aq	25	42	42	2	40	61	0.4
2018/3/20 21:00	aotizhongxin_aq	22	42	42	2	42	55	0.4
2018/3/20 22:00	aotizhongxin_aq	26	49	49	3	58	34	0.5
2018/3/20 23:00	aotizhongxin_aq	32	52	51	4	67	22	0.6
2018/3/21 0:00	aotizhongxin_aq	33	51	51	4	56	30	0.6
2018/3/21 1:00	aotizhongxin_aq	36	53	52	6	46	33	0.6
2018/3/21 2:00	aotizhongxin_aq	43	62	60	11	54	21	0.7
2018/3/21 3:00	aotizhongxin_aq	50	71	69	8	66	7	0.8
2018/3/21 4:00	aotizhongxin_aq	55	74	75	10	60	6	0.9
2018/3/21 5:00	aotizhongxin_aq	58	79	79	13	56	5	0.9
2018/3/21 6:00	aotizhongxin_aq	61	78	83	14	60	3	0.9
2018/3/21 7:00	aotizhongxin_aq	58	74	79	14	66	2	0.9
2018/3/21 8:00	aotizhongxin_aq	55	93	75	5	72	2	1
2018/3/21 9:00	aotizhongxin_aq	55	95	75	6	70	2	1
2018/3/21 10:00	aotizhongxin_aq	61	90	83	10	68	5	1
2018/3/21 11:00	aotizhongxin_aq	65	82	88	11	71	9	1.1
2018/3/21 12:00	aotizhongxin_aq	70	81	94	10.7837	58.127	27	1
2018/3/21 13:00	aotizhongxin_aq	57.8236	46.5001	57.0001	11.3732	53.6195	45.8334	0.933433
2018/3/21 14:00	aotizhongxin_aq	59.1337	6	24	15	47	65	0.9
2018/3/21 15:00	aotizhongxin_aq	60.4092	14	25	11	40	80	0.8
2018/3/21 16:00	aotizhongxin_aq	61.9699	6	28	10	36	89	0.8
2018/3/21 17:00	aotizhongxin_aq	63.2734	35	35	9	39	89	0.8
2018/3/21 18:00	aotizhongxin_aq	44	55	61	8	39	91	0.8
2018/3/21 19:00	aotizhongxin_aq	63	53.1668	85	8	41	87	0.8
2018/3/21 20:00	aotizhongxin_aq	67	69	90	8	54	71	0.9
2018/3/21 21:00	aotizhongxin_aq	66	77	89	10	61	58	0.9
2018/3/21 22:00	aotizhongxin_aq	70	77	94	11	66	49	0.9
2018/3/21 23:00	aotizhongxin_aq	69	80	93	13	72	39	0.9
2018/3/22 0:00	aotizhongxin_aq	72	78	96	11	71	36	0.9
2018/3/22 1:00	aotizhongxin_aq	75	78	100	11	64	37	0.9
2018/3/22 2:00	aotizhongxin_aq	87	92	115	11	96	14	1.1
2018/3/22 3:00	aotizhongxin_aq	101	122	133	8	106	4	1.08343
2018/3/22 4:00	aotizhongxin_aq	99	116	130	8	97	3	1.2
2018/3/22 5:00	aotizhongxin_aq	92	99	121	6	94	3	1.2
2018/3/22 6:00	aotizhongxin_aq	88	89	116	6	92	2	1.2
2018/3/22 7:00	aotizhongxin_aq	85	86	113	5	81	11	1.1
2018/3/22 8:00	aotizhongxin_aq	78	82	104	6	60	30	1
2018/3/22 9:00	aotizhongxin_aq	78	95.0355	104	8	53	45	1
2018/3/22 10:00	aotizhongxin_aq	80	95.8372	106	8	53	54	1
2018/3/22 11:00	aotizhongxin_aq	90	96.8665	119	8	60	53	1.1
2018/3/22 12:00	aotizhongxin_aq	94	96.9129	124	8	54	68	1
2018/3/22 13:00	aotizhongxin_aq	89	94.4659	118	8	53	80	1
2018/3/22 14:00	aotizhongxin_aq	82	96.3445	109	7	57	85	1
2018/3/22 15:00	aotizhongxin_aq	79	84	105	5	62	85	0.9
2018/3/22 16:00	aotizhongxin_aq	90	96	119	5	53	101	0.8
2018/3/22 17:00	aotizhongxin_aq	81	88	108	6	38	122	0.8
2018/3/22 18:00	aotizhongxin_aq	87	100	115	11	37	129	0.8
2018/3/22 19:00	aotizhongxin_aq	104	114	136	19	49	123	1
2018/3/22 20:00	aotizhongxin_aq	99	106	130	15	49	104	0.9
2018/3/22 21:00	aotizhongxin_aq	82	93	109	7	55	81	0.9
2018/3/22 22:00	aotizhongxin_aq	81	97	108	8	72	56	1
2018/3/22 23:00	aotizhongxin_aq	78	104	104	8	80	40	0.9
2018/3/23 0:00	aotizhongxin_aq	86	98	114	8	87	29	0.9
2018/3/23 1:00	aotizhongxin_aq	88	102	116	8	98	15	1
2018/3/23 2:00	aotizhongxin_aq	91	113	120	7	109	3	1
2018/3/23 3:00	aotizhongxin_aq	112	130	146	10	129	3	1.3
2018/3/23 4:00	aotizhongxin_aq	115	165	150	9	120	3	1.3
2018/3/23 5:00	aotizhongxin_aq	139	188	184	9	100	3	1.5
2018/3/23 6:00	aotizhongxin_aq	151	174	201	11	103	3	1.6
2018/3/23 7:00	aotizhongxin_aq	151	153	201	15	105	4	1.8
2018/3/23 8:00	aotizhongxin_aq	157	159	207	21	104	10	2
2018/3/23 9:00	aotizhongxin_aq	162	162	212	26	106	14	2.2
2018/3/23 10:00	aotizhongxin_aq	167	113	217	28	108	16	2.3
2018/3/23 11:00	aotizhongxin_aq	122.607	117.612	158.171	25.1668	103.667	26.3334	2.13343
2018/3/23 12:00	aotizhongxin_aq	121.848	107	157.239	29	108	27	2.3
2018/3/23 13:00	aotizhongxin_aq	120.535	138.203	155.609	26	100	42	2.1
2018/3/23 14:00	aotizhongxin_aq	114	140	149	21	96	49	1.9
2018/3/23 15:00	aotizhongxin_aq	130	142.43	171	14	80	61	1.4
2018/3/23 16:00	aotizhongxin_aq	99	144.613	130	10	75	62	1.2
2018/3/23 17:00	aotizhongxin_aq	90	138.798	119	9	78	64	1.2
2018/3/23 18:00	aotizhongxin_aq	82	100	109	8	89	50	1.1
2018/3/23 19:00	aotizhongxin_aq	78	104	104	7	118	19	3
2018/3/23 20:00	aotizhongxin_aq	82	121	109	7	125	8	3.2
2018/3/23 21:00	aotizhongxin_aq	89	129	118	7	134	4	1.8
2018/3/23 22:00	aotizhongxin_aq	94	139	124	8	136	4	1.9
2018/3/23 23:00	aotizhongxin_aq	89	139	118	8	128	2	1.5
2018/3/24 0:00	aotizhongxin_aq	92	142	121	7	121	2	1.6
2018/3/24 1:00	aotizhongxin_aq	86	133	114	7	117	2	1.4
2018/3/24 2:00	aotizhongxin_aq	89	127	118	12	113	2	1.6
2018/3/24 3:00	aotizhongxin_aq	224	234	274	9.33343	123	3	2.7
2018/3/24 4:00	aotizhongxin_aq	235	124.064	285	12	113	2.16677	2.8
2018/3/24 5:00	aotizhongxin_aq	247	122.913	297	10	122	2	2.9
2018/3/24 6:00	aotizhongxin_aq	241	120.899	291	8	112	2	2.9
2018/3/24 7:00	aotizhongxin_aq	223	119.905	273	7	112	2	2.8
2018/3/24 8:00	aotizhongxin_aq	228	119.163	278	12	123	2	2.9
2018/3/24 9:00	aotizhongxin_aq	200	117.507	250	25	139	2	2.6
2018/3/24 10:00	aotizhongxin_aq	180	115.185	230	11.5001	113	28	1.9
2018/3/24 11:00	aotizhongxin_aq	87	113.594	115	13	65	51	1
2018/3/24 12:00	aotizhongxin_aq	61	111.751	83	8	44	71	0.8
2018/3/24 13:00	aotizhongxin_aq	38	111.224	54	4	24	85	0.5
2018/3/24 14:00	aotizhongxin_aq	27	115.078	39	4	23	93	0.4
2018/3/24 15:00	aotizhongxin_aq	47	114.433	65	6	25	114	0.6
2018/3/24 16:00	aotizhongxin_aq	59	112.556	80	5	25	142	0.5
2018/3/24 17:00	aotizhongxin_aq	39	51	55	2	23	132	0.4
2018/3/24 18:00	aotizhongxin_aq	31	48	48	2	24	112	0.3
2018/3/24 19:00	aotizhongxin_aq	29	59	55	2	34	99	0.4
2018/3/24 20:00	aotizhongxin_aq	41	72	61	2	42	88	0.5
2018/3/24 21:00	aotizhongxin_aq	44	74	62	2	42	86	0.5
2018/3/24 22:00	aotizhongxin_aq	50	80	69	3	44	79	0.5
2018/3/24 23:00	aotizhongxin_aq	52	78	71	5	44	75	0.5
2018/3/25 0:00	aotizhongxin_aq	55	89	75	5	65	50	0.5
2018/3/25 1:00	aotizhongxin_aq	58	99	79	5	102	10	0.6
2018/3/25 2:00	aotizhongxin_aq	51	80	70	6	112	2	0.6
2018/3/25 3:00	aotizhongxin_aq	58	83	79	6	109	2	0.6
2018/3/25 4:00	aotizhongxin_aq	52	97	74	6	109	2	0.7
2018/3/25 5:00	aotizhongxin_aq	49	103	77	7	104	2	0.7
2018/3/25 6:00	aotizhongxin_aq	54	101	76	7	105	2	0.7
2018/3/25 7:00	aotizhongxin_aq	52	128	89	7	101	2	0.8
[truncated: 809,285 more rows]
